# Supplementary material for: Impact of domestic and foreign investors on ESG disclosure quality in Chinese listed firms: Divergence or convergence?
Source: PLoS One. 2025 Sep 12;20(9):e0330418. doi: 10.1371/journal.pone.0330418 (PMC12431236; doi:10.1371/journal.pone.0330418)
Supplement: S1 Data — (XLSX) [file pone.0330418.s001.xlsx]

## Sheet: sheet1
code	year	treat	QFII_EigCent	DII_EigCent	Suspicion	Inconsistency	Completeness	Roa	SOE	Balance	DirectorCentrality	Growth_QValue	lev	CashFlow	Age	Size	BM
1	2013	0	0	0.0132109	-0.0302769	0.0570247	2.70805		0	0.2406	0.54						0.059497
1	2015	1	0.00262249	0	-1.23274	0.198508	2.56495		0	0.2556	0.56						0.064203
1	2016	0	0	0	-1.95171	0.272496	2.56495		0	0.2508	0.35						0.069372
1	2017	0	0	0	-2.30747	0.0360943	2.56495		0	0.2694	0.35						0.068226
1	2018	0	0	0	-0.878777	0.234798	2.56495		0	0.2702	0.36						0.071877
1	2019	0	0	0	-1.57997	0.134856	2.48491		0	0.3701	0.46						0.07933
1	2020	0	0	0	-1.54906	0.149257	2.3979		0	0.4116	0.45						0.081285
1	2021	0	0	0	-0.025775	0.0870914	2.63906		0	0.3951	0.41						0.081607
1	2022	0	0	0		0.0915837	2.3979		0	0.3432	0						0.084532
2	2013	0	0	0.0480699	1.61928	0.0249997	2.99573	0.038183	1	0.2762	0	0.968694	0.77997	0.005079	22	26.9	0.227141
2	2015	0	0	0.504658	0.704889	0.430198	2.99573	0.04245	1	1.8109	0.22	1.19235	0.777015	0.031561	24	27.14	0.187013
2	2016	0	0	0	1.59972	0.290334	2.63906	0.034129	1	1.9167	0.33	1.06901	0.805367	0.064725	25	27.45	0.182068
2	2017	0	0	0	1.47791	0.315501	2.99573	0.031929	1	0.9398	0	1.11796	0.839813	0.099104	26	27.78	0.143285
2	2020	0	0	0	1.28554	0.152436	2.94444	0.031724	1	0.9484	0.54	0.992654	0.812835	0.030746	29	28.26	0.18855
2	2021	0	0	0	0.791835	0.0566513	2.94444	0.019637	1	0.8838	0.58	0.929695	0.797398	0.002201	30	28.29	0.217924
2	2022	0	0	0	-2.56184	0.0943107	2.30259	0.021371	1	0.9136	0.64	0.908089	0.769515	0.001419	31	28.19	0.253814
4	2013	0	0	0.982623			2.94444	0.023938	0	0.4054	0	4.43923	0.403239	-0.109076	22	19.31	0.134429
4	2014	0	0	0			2.94444	0.046189	0	0.2307	0	4.39582	0.534754	-0.022854	23	19.64	0.105838
4	2015	1	0.00065283	0			2.94444	0.0172	0	0.6675	2	10.1469	0.590402	0.027379	24	19.8	0.040367
4	2016	1	0.0338255	0			2.89037	0.17753	0	0.7101	0.33	16.8639	0.203456	0.371055	25	19.23	0.047234
4	2017	1	0.327402	0			2.83321	0.021917	0	0.7007	0.33	7.22984	0.315247	0.064544	26	19.41	0.094712
4	2018	1	0.0431635	0			2.83321	-0.061543	0	0.7154	0.33	4.27007	0.477966	-0.198294	27	19.68	0.122254
4	2019	0	0	0			2.89037	-0.002412	0	0.5955	0.67	1.32937	0.060243	-0.045193	28	21.13	0.706916
4	2020	0	0	0			2.83321	0.039647	0	2.32	1	1.63727	0.068264	0.002659	29	21.17	0.569079
4	2021	0	0	0			2.89037	-0.45794	0	1.904	1.17	2.39752	0.146164	0.001984	30	20.83	0.356133
4	2022	0	0	0			0		0	0.9731	2						0.253108
5	2013	0	0	0			2.94444	-0.035624	0	0.3901	0	2.39697	0.474831	-0.084654	23	20.9	0.219097
5	2014	0	0	0			2.94444	0.031583	0	0.263	0	3.25151	0.509964	-0.007721	24	21.04	0.15071
5	2015	1	0.002266	0			2.94444	-0.024627	0	0.521	0	4.70406	0.44704	0.011557	25	21.51	0.11755
5	2016	1	0.0269323	0			2.83321	0.046281	0	0.5457	0	2.9812	0.463708	-0.084714	26	21.65	0.179891
5	2017	0	0	0			2.94444	0.007876	0	0.5457	0	1.91895	0.517747	-0.096273	27	21.79	0.251311
5	2018	0	0	0			2.83321	0.050217	0	0.5399	0	1.36204	0.49404	-0.032552	28	21.86	0.371473
5	2019	0	0	0			2.83321	0.058875	0	0.5279	0	1.5039	0.425337	0.003936	29	21.83	0.382115
5	2020	0	0	0			2.83321	-0.157458	0	0.4917	0	1.55097	0.459425	0.038384	30	21.62	0.348539
5	2021	0	0	0			2.83321		0	0.4647	0						0.429668
5	2022	0	0	0			0		0	0.4255	0						0.401104
6	2013	1	0.243987	0	-1.13695	0.356031	2.89037	0.070024	1	1.323	0.57	1.24549	0.579972	-0.095285	21	23.02	0.33724
6	2014	1	0.017888	0	-1.27817	0.371269	2.83321	0.043601	1	0.8199	0.33	1.44749	0.64142	-0.109048	22	23.19	0.247726
6	2015	0	0	0	0.585607	0.128563	2.89037	0.034541	1	0.7907	0.75	1.86305	0.646151	-0.025837	23	23.27	0.18993
6	2016	0	0	0	-0.0969507	0.152648	2.89037	0.061037	1	0.7839	0.38	1.57695	0.610499	0.134485	24	23.3	0.246996
6	2017	0	0	0	-0.822047	0.20207	2.56495	0.062442	1	0.7839	0.44	0	0.565648	0.053672	25	23.3	0
6	2018	0	0	0	-0.63153	0.222987	2.63906	0.068194	1	0.8819	0.44						0.451554
6	2019	0	0	0	-0.640293	0.249105	2.56495	0.053544	1	0.8979	0.45	1.00417	0.544612	-0.01435	27	23.48	0.453497
6	2020	0	0	0	0.050801	0.251106	2.3979	0.058497	1	0.9234	0.45	0.982862	0.492185	-0.010638	28	23.46	0.51667
6	2021	0	0	0	-0.363507	0.288324	2.3979	0.023452	1	0.8276	0.5	0.908335	0.65322	-0.251035	29	23.88	0.381776
6	2022	0	0	0.353325		0.183621	1.60944	0.016972	1	0.8062	0.4	1.00134	0.679176	0.098109	30	24	0.320393
7	2013	1	0.00927178	0			2.70805	0.028639	0	1.4543	0	4.47149	0.462754	0.244227	21	20.3	0.120149
7	2014	1	0.0408096	0			2.70805	-0.049025	0	1.7951	0	4.94589	0.474294	0.019161	22	20.34	0.106291
7	2015	0	0	0			2.77259	0.02756	0	1.356	0	10.5003	0.223847	0.348589	23	19.99	0.073917
7	2016	0	0	0			2.77259	0.158579	0	1.9305	0	10.5048	0.149962	-0.050289	24	20.06	0.080919
7	2017	0	0	0			2.77259	0.001796	0	1.9305	0	0	0.118029	0.004407	25	19.91	0
7	2018	0	0	0		0.101657	2.83321	-0.360192	0	0.8365	0						0.067873
7	2019	1	0.00345672	0		0.200264	2.77259	0.041651	0	0.9109	0	6.14384	0.601261	-0.058377	27	20.1	0.064901
7	2020	0	0	0		0.0926362	2.70805	-0.337652	0	0.8702	0	6.74352	0.813932	-0.006294	28	19.71	0.027592
7	2021	0	0	0		0.0591141	2.63906		0	1.4253	0						0.051564
7	2022	0	0	0.0765137		0.0169256	0		0	1.3677	0	7.52879	0.711224	0.363016	30	19.69	0.038356
8	2013	0	0	0			2.89037	0.036318	0	0.0667	0	2.67932	0.100605	0.108792	21	20.26	0.33568
8	2014	1	0.225675	0		0.0386884	2.94444	0.011522	0	0.2277	0	5.39696	0.112276	0.109632	22	20.33	0.164486
8	2015	1	0.00750072	0		0.169158	2.94444	0.052909	0	0.6843	0	2.88737	0.189809	-0.107506	23	22	0.280598
8	2016	1	0.0580355	0		0.108596	2.70805	0.064758	1	1.3836	0.25	2.29995	0.246583	-0.015637	24	22.83	0.32758
8	2017	1	0.341793	0		0.0705801	2.70805	0.08331	1	1.5717	0	2.16656	0.326949	-0.006464	25	23.09	0.310654
8	2018	1	0.00186857	0		0.11766	2.56495	0.032666	1	1.377	0	1.30841	0.29251	-0.055305	26	23.07	0.540724
8	2019	0	0	0		0.131022	2.77259	0.037977	1	0.8957	0	1.19754	0.370962	0.000508	27	23.21	0.525275
8	2020	0	0	0		0.145804	2.63906	-0.069531	1	0.7514	0	1.02948	0.480167	0.043176	28	23.27	0.504945
8	2021	0	0	0	0.100177	0.137489	2.99573	-0.111377	1	0.751	0.75	1.2222	0.568954	0.035762	29	23.24	0.35268
8	2022	0	0	0		0.136314	2.07944	-0.075325	1	0.7564	0.75	1.16502	0.601696	0.046292	30	23.14	0.341884
9	2013	1	0.428369	0	-2.29346	0.0156498	2.3979	0.03263	0	0.9927	0	1.49447	0.628798	0.006106	22	23.33	0.248383
9	2014	1	0.246162	0	0.582673	0.0770054	2.3979	0.032091	0	0.7674	0	1.94283	0.628934	0.034869	23	23.41	0.190993
9	2015	1	0.0379084	0	-1.84918	0.304311	2.3979	0.053324	0	0.6977	0	2.13849	0.638202	0.000855	24	23.62	0.169184
9	2016	1	0.00423574	0	0.191956	0.261499	2.30259	0.0194	0	0.6474	0	1.64468	0.623791	-0.000671	25	23.8	0.228742
9	2017	1	0.367984	0	-2.17498	0.320471	2.3979	0.011924	0	0.649	0.33	1.20351	0.633121	0.018078	26	24.02	0.30484
9	2018	1	0.0268402	0	0.232252	0.0835981	2.48491	0.022281	0	1.0327	0.5	0.960785	0.649896	0.100439	27	24.12	0.364394
9	2019	1	0.546707	0	-1.8575	0.106188	2.56495	0.023564	1	1.0579	0.33	1.17165	0.645559	0.044815	28	24.13	0.302513
9	2020	1	8.94e-05	0	-1.16533	0.078078	2.3979	0.033519	0	1.7452	0.33	1.19178	0.584217	0.021684	29	24.18	0.348875
9	2021	0	0	0	0.251418	0.180526	2.3979		0	1.099	0.2	1.57527	0.577624	-0.008581	30	24.34	0.26813
9	2022	1	0.0598885	0		0.170053	0		0	1.5938	0.17	1.23344	0.639676	0.007835	31	24.68	0.29213
10	2013	0	0	0			2.63906	0.003708	0	0.7249	0						0.235307
10	2014	0	0	0			2.48491	-0.093654	0	0.5899	0	3.87786	0.314128	-0.117426	19	20.51	0.176869
10	2015	1	0.0328866	0			2.94444	0.003869	0	0.7875	0	1.58894	0.579577	-0.482488	20	22.36	0.264593
10	2016	1	0.0829982	0			2.94444	0.008022	0	0.6536	0.17	1.41983	0.544721	-0.015693	21	22.3	0.320657
10	2017	1	0.319045	0			2.89037	-0.33815	0	0.5816	0.29	1.66949	0.620116	0.115945	22	21.86	0.227545
10	2018	0	0	0		0.0184923	2.89037	-0.221953	0	1.3427	0.33	1.40509	0.819505	-0.076786	23	21.91	0.128458
10	2019	0	0	0		0.0034977	2.83321		0	1.2588	0.3						0.134908
10	2020	0	0	0		0.00010178	2.89037	0.021558	0	1.3082	0.18	1.42968	0.769527	-0.08407	25	21.99	0.161207
10	2021	0	0	0		0.135256	2.56495	0.008555	0	1.315	0.18	1.30994	0.812883	-0.015613	26	22.25	0.142844
10	2022	0	0	0		0.220475	0	-0.189522	0	0.4288	0	1.41848	0.752552	-0.132789	27	22.01	0.174447
11	2013	1	0.0024171	0			2.77259	0.077671	1	0.1894	0	1.2542	0.534334	0.027951	21	22.08	0.371286
11	2014	0	0	0			2.77259	0.107512	1	0.1888	0	1.3239	0.465632	-0.003776	22	22.08	0.403632
11	2015	0	0	0			2.77259	0.035806	1	0.1894	0	1.49364	0.520347	0.079769	23	22.2	0.32113
11	2016	0	0	0			2.77259	0.053327	1	0.2034	0	1.42149	0.637636	0.514192	24	22.62	0.254918
11	2017	0	0	0			2.83321	0.115506	1	0.2034	0	1.41874	0.458117	-0.052037	25	22.41	0.381948
11	2018	0	0	0		0.410964	2.77259	0.101828	1	0.0144	0	1.09192	0.425931	0.20833	26	22.48	0.525743
11	2019	1	0.00992573	0		0.321367	2.77259	0.068891	1	0.0146	0	1.18667	0.696768	0.133809	27	23.1	0.255531
11	2020	1	0.00076347	0.347606		0.458826	2.77259	0.05991	1	0.1029	0	1.241	0.690259	0.035785	28	23.23	0.24959
11	2021	1	0.0848756	0		0.403645	2.77259	0.06767	1	0.2288	0	1.1344	0.689266	-0.148543	29	23.4	0.27392
11	2022	1	0.0267262	0.0620222		0.125385	2.83321	0.033502	1	0.1924	0	1.12673	0.717169	0.007093	30	23.48	0.251019
12	2013	1	0.00291128	0	0.425638	0.202066	2.3979	0.107516	1	2.2265	0.57	1.39645	0.442868	0.118505	21	23.44	0.398962
12	2014	1	0.00541739	0.174781	-1.12477	0.143723	2.63906	0.055877	1	1.9724	0.5	1.42854	0.442985	0.09326	22	23.45	0.389918
12	2015	0	0	0.074558	-0.912851	0.127307	2.63906	0.034983	0	1.1155	0.71	1.91822	0.511696	0.072293	23	23.47	0.254561
12	2016	0	0	0	-0.650795	0.114631	2.89037	0.046902	0	0.7029	0.56	1.63129	0.525907	0.144668	24	23.57	0.290624
12	2017	0	0	0	-1.25129	0.343894	2.83321	0.042418	0	0.7028	0.67	1.40204	0.55057	0.143668	25	23.7	0.320555
12	2018	0	0	0.00536003	-1.14965	0.128726	2.89037	0.024705	0	0.7029	0.55	1.00421	0.505634	0.109054	26	23.67	0.492296
12	2019	0	0	0.113553	-2.24534	0.182093	2.63906	0.03079	0	0.7022	0.55	1.13887	0.457957	0.124464	27	23.62	0.47595
12	2020	0	0	0	-1.71611	0.151328	2.56495	0.045404	0	0.7597	0.67	1.37167	0.406367	0.150024	28	23.61	0.43278
12	2021	1	0.0848756	0.0333241	-0.209183	0.115028	2.77259	0.0783	0	0.7577	0.7	1.53167	0.404872	0.218202	29	23.72	0.388549
12	2022	1	0.0267262	0	1.13041	0.194555	1.60944	0.078883	0	0.5609	0.88	1.10563	0.483645	0.098171	30	23.98	0.467022
14	2013	0	0	0			2.83321	0.018602	1	0.3273	0	1.74282	0.649425	0.036723	21	21.36	0.201154
14	2014	0	0	0			2.94444	0.028069	1	0.1149	0	1.92106	0.676601	-0.170095	22	21.53	0.168344
14	2015	0	0	0			2.94444	0.024607	1	0.4522	0	2.76362	0.643892	0.017836	23	21.5	0.128856
14	2016	0	0	0			2.89037	0.015537	1	0.5071	0	2.81387	0.575952	0.204702	24	21.35	0.150699
14	2017	0	0	0			2.94444	0.00719	1	0.2854	0.43	1.8992	0.476437	0.223727	25	21.15	0.275675
14	2018	0	0	0		0.275186	2.83321	0.080596	1	0.0938	0.43	1.48172	0.504366	-0.07729	26	21.37	0.334498
14	2019	0	0	0		0.207947	2.89037	0.016291	1	0.1046	0.43	1.46744	0.515342	0.016945	27	21.4	0.330276
14	2020	0	0	0		0.289791	2.83321	0.003753	1	0.1493	0.67	1.29435	0.608096	0.131391	28	21.61	0.302782
14	2021	0	0	0		0.266697	2.89037	0.019296	1	0.1787	0.71	1.23786	0.608645	-0.029783	29	21.65	0.316154
14	2022	0	0	0.700711		0.20536	2.07944	0.08294	1	0.0902	0.75	1.417	0.59228	0.138834	30	21.82	0.287735
16	2013	1	0.00063338	0			2.3979	0.003801	1	0.4874	0	0.975934	0.728132	0.137853	21	23.48	0.278573
16	2014	1	0.00055295	0			2.3979	0.003607	1	0.4294	0	1.06357	0.743884	-0.040675	22	23.54	0.240808
16	2015	0	0	0.00089578			2.3979	-0.089531	1	0.6589	0	1.5866	0.784184	0.076856	23	23.38	0.136024
16	2016	0	0	0			2.3979	0.005346	1	0.6625	0	1.34468	0.807546	-0.068218	24	23.57	0.143122
16	2017	0	0	0.00011608			2.48491	0.215921	1	0.6598	0	1.15252	0.652011	-0.250202	25	23.88	0.301938
16	2018	0	0	0.00057264		0.225591	2.3979	0.02027	1	0.6589	0.2	0.918139	0.713465	-0.137097	26	24.22	0.312082
16	2019	1	7.948e-05	0		0.22193	2.3979	0.007865	1	0.6589	0.4	0.972553	0.766908	-0.046807	27	24.47	0.239671
16	2020	0	0	0		0.247014	2.3979	0.010828	1	0.6791	0.6	1.03046	0.78505	0.004194	28	24.63	0.208596
16	2021	0	0	0		0.220094	2.3979	0.020231	1	0.7784	0.67	1.0457	0.744174	0.016215	29	24.41	0.244646
16	2022	0	0	0		0.200509	2.3979	-0.046563	1	0.7669	0.45	1.00363	0.777428	-0.013249	30	24.36	0.221767
17	2013	0	0	0			2.83321		0	0.895	0						0.004284
17	2014	0	0	0			2.94444	0.112314	0	0.7396	0	53.5712	0.737887	0.02588	22	17.76	0.004893
17	2015	0	0	0			2.94444	-0.002309	0	0.5122	0.43	122.189	0.708077	-0.058828	23	17.64	0.002389
17	2016	0	0	0			2.83321	0.071949	0	0.6302	0.43	92.25	0.680489	0.013832	24	17.81	0.003464
17	2017	0	0	0			2.94444	0.021468	0	0.7656	0.33	33.8723	0.743597	-0.063444	25	18.11	0.00757
17	2018	0	0	0		0.00385093	2.83321		0	0.6354	0.33	25.1325	0.768163	-0.128867	26	18.11	0.009225
17	2019	1	7.948e-05	0		0.00447124	2.94444		0	0.6354	0.33	28.6413	0.817616	-0.188304	27	17.95	0.006368
17	2020	1	0.00076347	0		0.0158641	2.89037		0	0.6962	0.4						0.025993
17	2021	1	0.0144458	0		0.0636137	2.63906		0	0.6719	0.4	14.8452	0.753473	0.170847	29	18.39	0.016607
17	2022	0	0	0		0.0171959	0		0	0.7375	0	4.76482	0.232612	-2.68498	30	19.8	0.161053
18	2013	0	0	0			2.63906		1	0.94	0						0.10004
18	2014	0	0	0			2.63906	0.023247	0	0.9447	0	17.0839	0.297661	0.008105	22	19.03	0.041111
18	2015	1	0.22112	0			2.94444	0.08615	0	0.6665	0.38	2.36679	0.681256	-0.119323	23	22.11	0.134674
18	2016	1	0.0688683	0			2.89037	0.059114	0	0.4771	0.53	1.99624	0.770794	-0.420135	24	22.8	0.114819
18	2017	0	0	0			2.77259	0.032915	0	0.4767	0.38	1.34462	0.806291	-0.223119	25	23.18	0.144062
18	2018	0	0	0			2.83321	-0.179078	0	0.4738	0.22	1.22695	0.972347	0.070954	26	22.99	0.022538
18	2019	0	0	0
18	2020	0	0	0
18	2021	0	0	0
18	2022	0	0	0
19	2013	1	0.0181431	0			2.48491	0.033827	1	1.5432	1	1.55239	0.243113	-0.009745	21	21.01	0.487563
19	2014	0	0	0			2.63906	0.012235	1	1.4432	0.33	2.01812	0.139418	0.022579	22	20.87	0.426428
19	2015	0	0	0.0104521			2.63906	-0.040511	1	1.1221	0.5	4.45204	0.09743	-0.039808	23	20.78	0.202732
19	2016	0	0	0			2.56495	0.076489	1	0.9204	0.33	5.60933	0.109292	0.058221	24	20.89	0.15879
19	2017	0	0	0			2.63906	-0.057225	1	0.9125	0.33	0	0.100181	-0.080535	25	20.79	0
19	2018	0	0	0		0.196612	2.94444	0.049599	1	0.1401	0.33						0.5523
19	2019	1	0.00631639	0		0.290065	2.63906	0.056755	1	0.1409	0.75	1.11935	0.31758	0.029379	27	22.64	0.609655
19	2020	0	0	0		0.0876067	2.89037	0.05524	1	0.1481	0.67	1.1838	0.34396	0.042292	28	22.71	0.55418
19	2021	0	0	0		0.20047	2.56495	0.056888	1	0.148	0.5	1.14895	0.387596	0.060251	29	22.76	0.53301
19	2022	0	0	0		0.215867	0	0.056213	1	0.1536	1	1.17905	0.350589	0.06935	30	22.73	0.550792
20	2013	0	0	0			2.94444	-0.008911	0	0.271	0.67	1.75043	0.62581	-0.101744	21	20.41	0.21377
20	2014	1	0.00064496	0			2.94444	0.006612	0	0.2759	0.45	0	0.758028	0.163386	22	20.87	0
20	2015	1	0.00017126	0			2.94444	-0.003637	0	0.3014	0.55						0.044069
20	2016	0	0	0			2.89037	0.008629	0	0.3119	0.4	7.9148	0.494528	-0.016185	24	20.27	0.063864
20	2017	0	0	0			2.94444	0.001547	0	0.3128	0.4	5.32493	0.490804	0.018536	25	20.26	0.095625
20	2018	0	0	0		0.0100672	2.94444	0.00534	0	0.3298	0.29	4.22217	0.475007	-0.034766	26	20.24	0.124342
20	2019	0	0	0		0.0353589	2.89037	0.00889	0	0.3204	0.57	4.23141	0.463615	0.120669	27	20.24	0.126762
20	2020	0	0	0		0.0622978	2.89037	0.01088	0	0.2756	0.4	3.76436	0.464384	0.097237	28	20.26	0.142286
20	2021	0	0	0		0.0645072	2.83321	0.010913	0	0.2756	0.25	3.36948	0.479568	-0.019631	29	20.31	0.154455
20	2022	0	0	0.0717923		0.135384	0	0.016635	0	0.2756	0.57	3.49253	0.419243	0.124848	30	20.23	0.166285
21	2013	1	0.559567	0	-1.83898	0.121085	2.83321	0.011574	1	0.2988	0.73	1.18318	0.638573	0.044086	19	23.34	0.305472
21	2014	0	0	0	-1.67919	0.0231865	2.89037	0.011111	1	0.2483	0.83	1.38056	0.649905	-0.007219	20	23.39	0.25359
21	2015	0	0	0	-1.73283	0.225374	2.83321	0.012601	1	0.2429	0.75	1.87361	0.636919	0.033941	21	23.39	0.193787
21	2016	0	0	0	-2.55783	0.298598	2.83321	0.019095	1	0.2229	0.67	1.73124	0.547908	0.024868	22	23.18	0.261137
21	2017	0	0	0	-1.67251	0.393929	2.77259	0.034573	1	0.2206	0.67	1.50459	0.642835	0.061419	23	23.53	0.237383
21	2018	1	0.0111281	0	-1.23505	0.155486	2.70805	0.036383	1	0.2274	0.75	1.13323	0.589001	0.025348	24	23.47	0.362677
21	2019	0	0	0	-0.485511	0.115417	2.83321	0.023945	1	0.2399	0.5	1.58546	0.615132	-0.062523	25	23.64	0.242749
21	2020	0	0	0	-1.33666	0.158513	2.77259	0.044054	1	0.3341	0.5	1.92216	0.629761	0.169209	26	23.8	0.192616
21	2021	0	0	0	-1.67315	0.171827	2.83321	0.030835	1	0.3002	0.75	1.48952	0.575808	0.040103	27	24.02	0.284785
22	2013	0	0	0			2.77259	0.087454	1	1.2814	0	1.63427	0.35642	0.132305	20	22.72	0.393804
22	2014	0	0	0.283056			2.94444	0.076385	1	1.2777	0	2.12524	0.297041	0.111388	21	22.66	0.330766
22	2015	0	0	0.274314			2.77259	0.094408	1	1.2777	0.33	1.88088	0.243639	0.140986	22	22.66	0.402132
22	2016	1	0.00391091	0.066961			2.63906	0.101178	1	1.274	0.33	1.79019	0.148552	0.119725	23	22.61	0.475618
22	2017	0	0	0.00816735			2.63906	0.089507	1	1.3063	0	0	0.176595	0.149153	24	22.8	0
22	2018	0	0	0.00536003
22	2019	0	0	0
22	2020	0	0	0
22	2021	0	0	0
22	2022	0	0	0
24	2013	1	0.0657263	0.0189676			2.70805	0.041094	1	0.2858	0	0.984305	0.709661	0.004542	20	25.62	0.294969
24	2014	1	0.403979	0.0317607			2.99573	0.036323	1	0.2863	0	1.06186	0.711609	-0.048098	21	25.75	0.271592
24	2015	0	0	0.0945064
24	2016	0	0	0
24	2017	0	0	0
24	2018	0	0	0
24	2019	1	0.542647	0
24	2020	1	0.598263	0
24	2021	0	0	0
24	2022	1	0.796783	0
25	2013	0	0	0			2.63906	0.004305	1	0.0447	0	3.15196	0.709393	-0.004078	20	20.37	0.092199
25	2014	1	0.0142147	0			2.94444	0.010624	1	0.0307	0	3.1684	0.749071	0.008851	21	20.51	0.079197
25	2015	0	0	0		0.337829	2.94444	0.03657	1	0.484	0	13.8027	0.248214	0.100062	22	20.88	0.054466
25	2016	0	0	0		0.157041	2.70805	0.023228	1	0.5252	0	9.71361	0.235883	0.049522	23	20.9	0.078665
25	2017	1	0.228738	0		0.310085	2.70805	0.046876	1	0.5038	0	5.94892	0.28881	-0.00176	24	21.06	0.119549
25	2018	1	0.00552124	0		0.20175	2.70805	0.051945	1	0.4642	0	4.76551	0.337101	-0.004685	25	21.23	0.139103
25	2019	0	0	0		0.192954	2.77259	0.13295	1	0.3828	0	5.36146	0.186276	0.047586	26	21.22	0.151773
25	2020	0	0	0		0.200709	2.70805	0.035298	1	0.319	0	4.16033	0.189527	0.066294	27	21.26	0.19481
25	2021	0	0	0	0.444569	0.155127	2.63906	0.07101	1	0.2799	0	3.44581	0.216415	0.074109	28	21.34	0.227402
25	2022	0	0	0.271604	-0.683385	0.11633	0	0.036433	1	0.2073	0.33	3.33965	0.257972	-0.027945	29	21.53	0.222187
26	2013	1	0.00063338	0.00202054		0.190272	2.48491	0.036565	1	0.1453	0	1.34069	0.56759	0.023761	20	21.99	0.322529
26	2014	0	0	0		0.0943886	2.48491	0.039943	1	0.0868	0	1.56319	0.552603	0.081263	21	22.02	0.286207
26	2015	1	0.506013	0		0.101791	2.48491	0.028739	1	0.0631	0	1.80954	0.457733	0.108327	22	22.17	0.299671
26	2016	1	0.0553132	0		0.237153	2.48491	0.02756	1	0.1666	0	1.66699	0.406989	0.107322	23	22.11	0.355738
26	2017	0	0	0		0.0848241	2.48491	0.039839	1	0.2008	0	1.57251	0.310582	0.141066	24	22	0.43842
26	2018	0	0	0	0.341355	0.0304438	2.30259	0.05107	1	0.3179	0.5	1.10404	0.286011	0.092639	25	22	0.646706
26	2019	0	0	0	-0.683557	0.19756	2.3979	0.057409	1	0.1229	0	1.4759	0.294179	0.123572	26	22.05	0.478231
26	2020	0	0	0.608877	-0.73248	0.12154	2.3979	0.073188	1	0.1198	0.25	1.41871	0.303269	0.100563	27	22.11	0.491102
26	2021	0	0	0	-0.912848	0.241127	2.3979	0.094357	1	0.1061	0	1.40167	0.266957	0.136175	28	22.14	0.522978
26	2022	0	0	0		0.194585	2.3979	0.064773	1	0.1676	0.6	1.23482	0.238204	0.115854	29	22.14	0.616931
27	2013	0	0	0	-0.513132	0.165748	2.99573	0.052005	1	0.5397	0.17	0.953276	0.435835	0.070907	20	24.23	0.591817
27	2014	0	0	0	-1.00981	0.0494825	2.83321	0.060771	1	0.5445	0.17	1.08622	0.470503	0.095532	21	24.37	0.487465
27	2015	0	0	0	0.0557032	0.0642248	2.99573	0.035436	1	0.5912	0.25	1.08757	0.571741	0.099772	22	24.78	0.393775
27	2016	0	0	0	-0.749573	0.181134	3.04452	0.023112	1	0.5912	0	1.03957	0.592068	0.047407	23	24.83	0.392404
27	2017	1	0.00077176	0	-0.782965	0.136378	2.89037	0.010942	1	0.5947	0	0.990965	0.679887	0.046447	24	25.07	0.323031
27	2018	1	0.00499894	0	-1.7738	0.228447	3.04452	0.008421	1	0.6094	0	0.921597	0.676944	0.054111	25	25.17	0.35054
27	2019	0	0	0	0.0120737	0.188044	2.70805	0.019031	1	0.6094	0	0.90672	0.650566	0.061123	26	25.29	0.385383
27	2020	1	8.94e-05	0	0.0647636	0.121731	2.3979	0.037414	1	0.7274	0	0.88707	0.633063	0.064429	27	25.46	0.41365
27	2021	1	0.0201521	0	-0.65469	0.136532	2.63906	0.016042	1	0.6855	0	0.915957	0.622932	0.037764	28	25.6	0.411666
28	2013	1	0.00937567	0	-0.446622	0.00653554	2.3979	0.048311	1	0.2776	0	1.90759	0.790499	0.050025	20	23.13	0.109825
28	2014	1	0.00055295	0	-0.275939	0.0809102	2.83321	0.052213	1	0.1453	0.6	1.68908	0.621854	-0.072048	21	23.27	0.223877
28	2015	1	0.00480892	0	0.514453	0.18939	2.56495	0.059565	1	0.1639	0.6	0	0.578883	0.081689	22	23.3	0
28	2016	1	0.324875	0	-1.5826	0.30601	2.89037	0.060146	1	0.1194	0.13						0.277543
28	2017	1	0.443438	0	-2.5862	0.342941	2.70805	0.05177	1	0.111	0.12	1.53214	0.55569	0.060295	24	23.83	0.289992
28	2018	1	0.00027538	0.00012106	-0.268988	0.272005	2.48491	0.04661	1	0.1217	0.09	1.07714	0.519335	0.059194	25	24.09	0.446243
28	2019	0	0	0.00348001	-0.401657	0.223351	2.30259	0.044278	1	0.1816	0.11	1.06866	0.541779	0.069144	26	24.24	0.428782
28	2020	0	0	0.00568012	1.03061	0.191267	2.48491	0.043473	1	0.1507	0.11	1.03047	0.573461	0.044161	27	24.4	0.413927
28	2021	0	0	0.0130888	1.1125	0.180075	2.30259	0.035706	1	0.125	1	0.923216	0.57876	0.041803	28	24.48	0.456275
28	2022	0	0	0.00928875	0.734351	0.0721671	1.09861	0.041575	1	0.1316	0.25	0.854442	0.54372	0.059846	29	24.48	0.534009
29	2013	1	0.0114881	0			2.56495	0.054167	1	0.0093	0	1.44701	0.588383	0.052509	20	22.16	0.284459
29	2014	1	0.00064496	0			2.56495	0.068126	1	0.0581	0	2.01744	0.535301	0.07643	21	22.2	0.230341
29	2015	0	0	0.0542063			2.56495	0.072027	1	0.0271	0	3.39056	0.472851	0.25077	22	22.15	0.155475
29	2016	1	0.263048	0			2.56495	0.082284	1	0.0252	0	0	0.335385	0.126005	23	22.05	0
29	2017	1	0.422499	0			2.63906	0.046355	1	0.0252	0						0
29	2018	0	0	0		0.42144	2.63906	0.107155	1	0.0252	0						0
29	2019	1	0.0001643	0		0.4712	2.63906	0.110231	1	0.0252	0						0
29	2020	1	0.00076347	0		0.464175	2.48491	0.058734	1	0.0083	0.67						0.458888
29	2021	1	0.0144458	0		0.179414	2.48491	0.035196	1	0.131	0.67						0.459159
29	2022	1	0.0267262	0		0.267262	2.89037	0.026289	1	0.1466	0.57	2.48421	0.246623	-0.109305	29	22.46	0.303266
30	2013	1	0.0714966	0			2.3979	0.083031	1	1.9449	1	1.07846	0.402571	-0.011947	20	22.68	0.553964
30	2014	1	0.234945	0			2.48491	0.092477	1	1.7705	1	1.37481	0.345046	0.050611	21	22.71	0.476395
30	2015	1	0.0422368	0			2.48491	0.064925	1	1.7427	0.86	1.4322	0.343888	0.045887	22	22.81	0.458116
30	2016	1	0.00248647	0			2.48491	0.074575	1	1.6788	0	1.55875	0.3635	0.074304	23	22.93	0.40834
30	2017	0	0	0			2.70805	0.079011	1	1.6985	0	1.38934	0.389791	0.051019	24	23.06	0.439209
30	2018	0	0	0		0.38187	2.70805	0.074787	1	1.8128	0	0.96114	0.389844	0.033006	25	23.18	0.634825
30	2019	0	0	0		0.200071	2.70805	0.068359	1	1.8288	0	1.08321	0.423117	0.031344	26	23.28	0.532566
30	2020	0	0	0.00325097		0.197073	2.63906	0.06282	1	1.8886	0	1.33169	0.427812	0.0462	27	23.39	0.42967
30	2021	0	0	0		0.271494	2.63906	0.052376	1	1.8099	0	1.31665	0.427218	0.125047	28	23.42	0.435029
30	2022	0	0	0		0.148334	1.38629	0.030701	1	1.8099	0	0.960077	0.44487	0.018966	29	23.45	0.578214
31	2013	0	0	0	-1.27772	0.349241	2.56495	0.022639	1	0.0537	0.67	0.944796	0.779069	-0.093771	20	24.43	0.23384
31	2014	0	0	0	-0.439419	0.160418	2.48491	0.019494	1	0.0567	0.71	1.10103	0.769711	-0.05078	21	24.56	0.209157
31	2015	0	0	0.40119	-0.78204	0.401985	2.63906	0.018098	1	0.106	0.71	1.26024	0.79961	-0.039218	22	24.74	0.159009
31	2016	0	0	0.181708	-0.953008	0.376441	2.63906	0.021761	1	0.1053	0.78	1.07982	0.815795	0.11991	23	24.84	0.170589
31	2017	0	0	0	-2.0374	0.20373	2.89037	0.022902	1	0.1283	0.82	0	0.844959	0.028033	24	25.05	0
31	2018	1	0.324029	0	-1.06427	0.308828	2.83321	0.021984	1	0.1305	0.82						0.159509
31	2019	0	0	0	-0.678002	0.311798	2.48491	0.020228	1	0.484	0.6	0.963801	0.767767	0.025346	26	25.93	0.240955
31	2020	0	0	0	-1.95461	0.263872	2.77259	0.005617	1	0.6078	0.4	0.943292	0.771622	0.053283	27	26.02	0.242108
31	2021	0	0	0	0.0922139	0.273398	2.89037	0.003608	1	0.5887	0.4	0.925136	0.755127	-0.042348	28	26.08	0.264689
31	2022	0	0	0.00706943	0.710059	0.217615	2.07944	-0.010365	1	0.5848	0	0.863303	0.778465	0.012741	29	26.09	0.256614
32	2013	0	0	0			2.70805	0.009998	1	0.1861	0.71	1.66853	0.32395	-0.032268	20	21.13	0.405176
32	2014	0	0	0			2.70805	0.034649	1	0.1687	0.67	1.38646	0.460739	0.05198	21	21.74	0.388947
32	2015	1	0.00100973	0			2.70805	0.023268	1	0.2824	0.67	3.33473	0.290364	0.121018	22	21.48	0.212802
32	2016	0	0	0			2.70805	0.0234	1	0.2898	0.67	2.61054	0.20752	0.036973	23	21.39	0.303569
32	2017	0	0	0			2.63906	0.00678	1	0.2952	0.5	1.9199	0.186046	0.068421	24	21.38	0.423956
32	2018	1	0.167476	0		0.3862	2.56495	0.051905	1	0.302	0.5	1.43484	0.295935	0.093916	25	21.49	0.490691
32	2019	0	0	0		0.359132	2.56495	0.067363	1	0.3175	0.4	2.78876	0.292026	0.034218	26	21.57	0.253867
32	2020	0	0	0		0.306462	2.70805	0.073083	1	0.3049	0.2	3.15208	0.300958	-0.053482	27	21.67	0.221771
32	2021	0	0	0		0.142814	2.70805	0.025106	1	1.8669	0.57	1.1156	0.785055	0.002608	28	24.51	0.192672
32	2022	0	0	0		0.326331	1.60944	0.013504	1	1.8158	0.67	1.13729	0.808366	-0.005374	29	24.69	0.1685
34	2013	0	0	0			2.30259	0.044332	0	0.8711	0	4.51891	0.719504	0.03748	19	19.75	0.062072
34	2014	0	0	0			2.63906	0.13315	0	0.7948	0	5.69751	0.641221	-0.074438	20	19.95	0.062971
34	2015	1	0.557294	0			2.63906	0.047685	0	0.7514	0	21.8187	0.582597	-0.029247	21	19.92	0.019131
34	2016	1	0.621064	0			2.70805	0.023641	0	1.3014	0.08	1.38382	0.844418	0.772044	22	23.56	0.112429
34	2017	1	0.0812366	0			2.48491	0.029794	0	1.3014	0	0	0.861665	-0.017126	23	23.91	0
34	2018	0	0	0		0.037932	2.56495	0.019858	0	1.3014	0.29						0.134047
34	2019	0	0	0		0.0230063	2.56495	0.023849	0	1.1221	0.37	1.21523	0.851301	0.05771	25	24.1	0.122363
34	2020	0	0	0		0.122627	2.56495	0.020336	0	0.9169	0.39	1.23226	0.846763	0.04952	26	24.15	0.124355
34	2021	0	0	0		0.12257	2.63906	0.006412	0	0.9168	0.32	1.08048	0.830145	-0.005087	27	24.39	0.157203
34	2022	0	0	0		0.305227	0	0.025761	0	0.7732	0.4	1.13146	0.795604	0.021445	28	24.42	0.180648
35	2013	1	0.071	0		0.0251253	2.94444		0	2.2808	0						0.0062
35	2015	1	0.0187423	0	0.99968	0.188783	2.99573	0.051874	0	1.4171	0.5	2.13405	0.579366	0.048176	21	22.2	0.197106
35	2016	0	0	0	0.463905	0.00979004	2.99573	0.035296	0	0.6389	0.38	1.7705	0.65617	0.051256	22	22.51	0.194199
35	2017	1	0.00048729	0	0.292752	0.00523624	2.99573	0.027661	0	0.6391	0.53	0	0.625057	0.005859	23	22.82	0
35	2018	1	0.0237105	0	0.871349	0.0155119	2.89037	0.025236	0	0.6341	0.53						0.266811
35	2019	0	0	0	0.81594	0.0319399	2.83321	0.016271	0	1.2265	0.6	1.04151	0.752553	0.272474	25	24.58	0.237584
35	2020	0	0	0	0.940876	0.00615423	2.3979	0.016446	0	1.2265	0.41	0.959058	0.751984	0.063568	26	24.64	0.258604
35	2021	0	0	0	0.564783	0.198831	2.83321	0.035431	0	1.2198	0.53	1.15935	0.544809	0.050116	27	23.92	0.392628
35	2022	0	0	0		0.198969	2.30259	0.004595	0	1.2847	0.29	1.08658	0.60563	0.024241	28	24	0.362945
36	2013	0	0	0			2.48491	0.027381	0	0.0322	0.17	1.1669	0.395484	-0.062277	19	22.16	0.518052
36	2014	0	0	0			2.48491	0.006596	0	0.0402	0.38	1.57105	0.454282	-0.427625	20	22.24	0.347359
36	2015	0	0	0			2.94444	0.01465	0	0.0906	0.25	2.15061	0.584915	0.023848	21	22.59	0.193008
36	2016	0	0	0			2.83321	0.139128	0	0.099	0.67	1.56665	0.586168	0.325324	22	23	0.264151
36	2017	0	0	0			2.70805	0.157407	0	0.1605	0.67	1.59743	0.417036	-0.025751	23	22.89	0.364937
36	2018	0	0	0		0.0560871	2.70805	0.09466	0	0.193	0.67	1.07758	0.500599	0.322073	24	23.11	0.463447
36	2019	0	0	0		0.294127	2.83321	0.073384	0	0.1641	1	1.06154	0.534994	0.137536	25	23.22	0.43805
36	2020	0	0	0		0.251103	2.77259	0.071274	0	0.0873	1	1.00741	0.462818	-0.044392	26	23.11	0.533231
36	2021	0	0	0		0.357175	2.77259	0.05503	0	0.1042	1	1.04458	0.372875	-0.010569	27	22.98	0.600359
36	2022	0	0	0.0274913		0.293975	0	0.064882	0	0.3166	1	0.973045	0.322254	0.235243	28	22.95	0.696521
37	2013	0	0	0			2.70805	0.013488	1	2.3744	0.2	1.02674	0.669176	0.087116	19	22.42	0.322207
37	2014	1	0.00112143	0			2.70805	-0.083386	1	1.9767	0.33	1.39053	0.727446	0.105006	20	22.34	0.196008
37	2015	1	0.00503971	0			2.70805	-0.181081	1	1.6865	0.33	2.13088	0.880147	0.076428	21	22.24	0.056246
37	2016	1	0.261364	0			2.56495		1	1.6911	0.43						0.274767
37	2017	0	0	0			2.70805	0.000131	1	1.6734	0	1.41933	0.298029	0.045099	23	21.78	0.494579
37	2018	0	0	0		0.234872	2.63906	0.003765	1	1.6813	0	1.06135	0.384122	0.082032	24	21.92	0.580276
37	2019	0	0	0.00613001		0.147575	2.63906	0.007981	1	1.7651	0	2.00837	0.359328	0.061365	25	21.89	0.319001
37	2020	0	0	0.0187186		0.0609327	2.63906	0.022485	1	1.748	0.6	1.83095	0.308885	0.080989	26	21.83	0.377463
37	2021	0	0	0		0.147862	2.83321	-0.182581	1	1.7428	0.4	1.60929	0.434287	-0.012996	27	21.75	0.35153
37	2022	0	0	0		0.218754	0.693147	-0.071185	1	1.7376	0	1.74268	0.465578	0.074254	28	21.68	0.306667
38	2013	1	0.0563538	0			2.94444	0.00427	0	0.5211	0						0.214675
38	2014	1	0.0707039	0			2.94444	-0.080433	0	0.5211	0						0.131076
38	2015	1	0.0924531	0			2.94444	0.010825	0	0.4546	0	3.80111	0.792083	0.102613	21	20.43	0.054699
38	2016	1	0.00111709	0.0829908			2.56495	0.037612	0	2.3441	0	1.18116	0.200153	0.477885	22	22.58	0.677169
38	2017	0	0	0.959966			2.56495	0.06209	0	2.3123	0	1.1427	0.06498	-0.01156	23	22.48	0.818252
38	2018	0	0	0			2.94444	-0.841409	0	2.2222	0	1.45824	0.133376	-0.112594	24	21.83	0.594294
38	2019	0	0	0.948602			2.70805	0.042475	0	2.043	0	1.52364	0.055956	-0.19035	25	21.79	0.619596
38	2020	0	0	0			2.70805	0.02453	0	1.9711	0	1.29692	0.102017	-0.109296	26	21.9	0.692398
38	2021	0	0	0			2.63906	-0.237097	0	1.9711	0	1.35379	0.228375	-0.078269	27	21.79	0.569974
38	2022	0	0	0
40	2013	1	0.00708025	0			2.89037	0.025972	0	0.9919	0	1.17623	0.683762	-0.164434	19	22.1	0.268857
40	2014	0	0	0			2.94444	0.012453	0	1.1222	0	1.4208	0.702902	-0.017103	20	22.17	0.209107
40	2015	1	0.0204971	0			2.94444	0.009166	0	0.2587	0.57	1.83098	0.804167	0.044736	21	22.64	0.106956
40	2016	1	0.011461	0			2.94444	0.010142	0	0.6485	0.79	1.10993	0.365806	-0.041862	22	23.57	0.571381
40	2017	0	0	0			2.99573	0.018681	0	0.6417	0.67	1.19119	0.600067	0.008836	23	24.09	0.335742
40	2018	0	0	0		0.264226	2.83321	0.032723	0	0.3747	0.67	0.920839	0.576703	-0.132622	24	24.26	0.459686
40	2019	0	0	0		0.212024	2.83321	-0.030888	0	0.1944	1.33	0.831874	0.563673	0.01686	25	24.16	0.52451
40	2020	0	0	0.445029		0.00187357	2.83321	-0.039731	0	0.134	1.33	0.809312	0.534554	0.017676	26	23.99	0.575113
40	2021	0	0	0		0.0327354	3.09104	-0.023084	0	0.1107	0	0.84271	0.557142	0.009837	27	23.99	0.525516
40	2022	0	0	0.138689		0.148223	2.07944	-0.012115	0	0.1122	0	0.837492	0.557906	0.033691	28	23.96	0.527879
45	2013	0	0	0			2.48491	0.016559	1	0.3116	0.33	1.35145	0.194236	-0.099288	19	21.77	0.596222
45	2014	0	0	0			2.56495	-0.040241	1	0.1344	0.27	1.73926	0.221956	-0.017078	20	21.76	0.447341
45	2015	0	0	0.0542063			2.83321	0.002862	1	0.1857	0.27	2.39025	0.267673	0.013723	21	21.81	0.306381
45	2016	0	0	0.0284018			2.89037	-0.021184	1	0.1229	0.27	1.79837	0.164936	-0.018611	22	22.14	0.464345
45	2017	0	0	0.0216183			2.83321	0.017556	1	0.1127	0.29	1.28985	0.160336	-0.006923	23	22.16	0.650976
45	2018	0	0	0		0.193097	2.89037	-0.013488	1	0.1114	0.67	0.865684	0.251066	-0.109753	24	22.25	0.865136
45	2019	1	0.842991	0		0.129869	2.89037	-0.004089	1	0.1094	0.58	0.942106	0.149354	0.082946	25	22.23	0.902919
45	2020	0	0	0		0.255995	2.56495	0.008753	1	0.1056	0.35	0.902737	0.215358	0.000426	26	22.33	0.869181
45	2021	1	0.00127336	0		0.0594091	2.89037	0.013479	1	0.1281	0.32	1.09931	0.288691	-0.000893	27	22.44	0.647049
45	2022	0	0	0.0730244		0.156027	1.79176	0.019902	1	0.1238	0.28	1.21636	0.282367	0.088116	28	22.45	0.589984
46	2013	0	0	0		0.0308425	2.89037	0.028942	0	0.1215	0	1.26475	0.763096	-0.09135	19	24.43	0.187313
46	2014	0	0	0		0.0485163	2.70805	0.023477	0	0.0981	0	1.45861	0.823456	0.013517	20	24.98	0.121036
46	2015	1	0.149295	0		0.0548513	2.63906	0.022474	0	0.1307	0	1.35451	0.87189	-0.002505	21	25.5	0.094581
46	2016	1	0.013715	0		0.0604614	2.48491	0.018214	0	0.1373	0	1.12197	0.851677	-0.124451	22	25.85	0.132199
46	2017	0	0	0		0.0988789	2.3979	0.01647	0	0.1555	0	1.05884	0.85357	-0.114743	23	25.96	0.138293
46	2018	0	0	0		0.286145	2.3979	0.004871	0	0.145	0	0.980811	0.865957	0.04903	24	26.08	0.136665
46	2019	0	0	0		0.164604	2.48491	0.00802	0	0.1371	0	0.947008	0.813872	0.026272	25	25.9	0.196543
46	2020	0	0	0		0.183505	2.48491		0	0.1218	0						0.214521
46	2021	0	0	0		0.18195	2.30259		0	0.0922	0						0.129636
46	2022	0	0	0		0.245843	1.09861		0	0.1026	0						0.008073
48	2013	1	0.0172073	0			2.94444	-0.007469	0	0.286	0	3.81837	0.636463	-0.062723	19	21.01	0.095207
48	2014	0	0	0			2.94444	0.060601	0	0.8426	0.25	2.7284	0.695063	0.38202	20	21.41	0.111764
48	2015	1	0.00340052	0			2.3979	0.108088	0	0.6843	0.25	7.75998	0.58659	0.156359	21	21.39	0.053275
48	2016	1	0.00218957	0			2.3979	0.003064	0	1.1513	0	0	0.578484	-0.31832	22	21.4	0
48	2017	0	0	0			2.3979	-0.035535	0	1.1855	0						0.064804
48	2018	0	0	0		0.0107632	2.3979		0	0.8701	0						0.11179
48	2019	0	0	0		0.00208669	2.3979	0.178963	0	0.8752	0	1.97762	0.632612	0.195622	25	22.59	0.185773
48	2020	0	0	0		0.0187473	2.63906	0.088624	0	0.8431	0	1.64974	0.719174	0.279058	26	23.02	0.170225
48	2021	0	0	0		0.0818777	2.70805	0.026873	0	0.8762	0	1.4381	0.827464	0.266638	27	23.42	0.119975
48	2022	0	0	0		0.247662	2.77259	0.045398	0	0.9829	0.17	1.38078	0.848175	0.068847	28	23.59	0.109956
49	2013	0	0	0			2.56495	0.081587	1	0.2454	0	3.65583	0.806481	0.0296	18	21.94	0.052935
49	2014	0	0	0.259249			2.48491	0.066918	1	0.0646	0	2.12573	0.803558	0.04414	19	22.27	0.092411
49	2015	0	0	0.405865			2.48491	0.090548	1	0.178	0	4.07295	0.647971	0.136848	20	21.95	0.086431
49	2016	0	0	0.363284			2.48491	0.067956	1	0.1769	0	2.38567	0.708479	0.025147	21	22.36	0.122196
49	2017	0	0	0			2.56495	0.047745	1	0.1426	0	1.82824	0.761753	-0.081164	22	22.75	0.130315
49	2018	0	0	0.0107907		0.140504	2.63906	0.05958	1	0.1468	0	1.41054	0.743297	0.016035	23	22.9	0.18199
49	2019	0	0	0.00015755		0.0496309	2.70805	0.076377	1	0.1616	0	1.63025	0.673751	0.180749	24	22.89	0.200122
49	2020	0	0	0.00738544		0.0669223	2.63906	0.081895	1	0.252	0	2.22562	0.687771	0.146196	25	22.92	0.140289
49	2021	0	0	0		0.107794	2.63906	0.073671	1	1.171	0	2.29905	0.681789	0.052891	26	23.1	0.13841
49	2022	0	0	0		0.0785147	1.38629	0.068109	1	1.1949	0.33	1.70237	0.662442	0.036275	27	23.25	0.198287
50	2013	0	0	0	2.97187	0.529604	2.89037	0.035796	1	0.2179	0	1.40083	0.588088	0.182193	18	22.8	0.294049
50	2014	1	0.00936932	0	1.05055	0.415811	2.94444	0.043774	1	1.1654	0	1.4243	0.454445	0.117438	19	23.48	0.383033
50	2015	1	0.545697	0	0.865133	0.181743	2.99573	0.025687	1	1.1654	0	1.4144	0.387465	0.284153	20	23.8	0.433071
50	2016	1	0.366937	0	0.624532	0.303585	2.99573	0.026254	1	1.1989	0	0	0.365342	0.045338	21	23.8	0
50	2017	1	0.0249964	0	0.462539	0.180905	2.99573	0.027222	1	1.1269	0						0.338257
50	2018	1	0.00216525	0	-0.148745	0.090386	2.94444	0.016388	1	1.9606	0.75	0.932635	0.566855	0.065117	23	24.82	0.464432
50	2019	0	0	0	0.319154	0.117869	2.99573	0.012672	1	1.9737	0.86	1.09082	0.591951	0.079295	24	24.9	0.374076
50	2020	0	0	0	-0.208094	0.153277	2.83321	0.020046	1	2.1552	0.86	1.0269	0.543647	0.102013	25	25.02	0.4444
50	2021	0	0	0	-0.281783	0.145136	2.94444	0.019177	1	2.1552	0.77	0.966506	0.566435	0.068694	26	25.11	0.44859
50	2022	0	0	0	-1.7501	0.0798594	2.89037	0.001331	1	2.1552	0.63	0.89284	0.626341	0.051698	27	25.12	0.418506
55	2013	0	0	0			2.77259	0.031313	0	1.4488	0.88	1.75116	0.5322	0.06725	17	21.68	0.267138
55	2014	1	0.00517439	0			2.77259	0.025306	0	1.5523	0.7	2.17292	0.644927	-0.214611	18	22.02	0.163409
55	2015	1	0.00503971	0		0.279252	2.77259	0.015281	0	1.7118	0.75	2.50963	0.701165	-0.098319	19	22.22	0.119075
55	2016	1	0.253	0		0.128625	2.77259	0.096653	0	1.9667	0.75	1.84302	0.660779	0.104324	20	22.64	0.184057
55	2017	1	0.426781	0.00011608		0.444473	2.70805	0.150949	0	1.8716	0.67	1.3761	0.575245	0.082191	21	22.75	0.308667
55	2018	0	0	0.00057264	0.760027	0.143401	2.48491	0.210732	0	1.5466	0.75	0.903842	0.512594	0.050765	22	23.09	0.53926
55	2019	0	0	0	-0.456025	0.207079	2.3979	0.030498	0	1.5108	0.73	0.943638	0.53991	-0.000496	23	23.15	0.48757
55	2020	0	0	0	-0.34118	0.312088	2.63906	0.032172	0	1.333	0.63	0.884892	0.540957	0.04826	24	23.2	0.518756
55	2021	0	0	0	-0.766443	0.265681	2.56495	0.018497	0	1.3654	0.75	0.88868	0.543997	-0.005334	25	23.23	0.513124
55	2022	0	0	0	0.190177	0.224628	2.63906	0.022452	0	1.3951	0.67	0.855185	0.543327	0.018041	26	23.27	0.534006
56	2013	0	0	0			2.3979		0	1.173	0.83						0.456907
56	2014	1	0.00552606	0			2.94444	-0.068953	0	1.0051	0.83	0.983125	0.628363	-0.04831	18	22.79	0.378016
56	2015	1	0.0174571	0			2.94444	0.004796	0	1.8371	0.75	1.48268	0.374701	0.018798	19	22.8	0.421736
56	2016	1	0.0267661	0			2.89037	0.01094	0	1.8371	0.78	1.22203	0.482337	0.003599	20	23.09	0.423609
56	2017	1	0.0371209	0			2.70805	0.014824	0	1.8371	0.88	0	0.591611	0.031388	21	23.37	0
56	2018	0	0	0		0.170467	2.63906	0.008952	0	1.7389	0.86						0.46954
56	2019	0	0	0		0.0562817	2.63906	0.006123	0	1.6852	0.67	0.903192	0.554071	0.022708	23	23.25	0.493726
56	2020	0	0	0		0.0269797	2.48491	-0.02719	0	1.599	0.8	0.856241	0.588872	0.03795	24	23.19	0.480154
56	2021	0	0	0		0.0674914	2.63906	-0.115134	0	1.5946	0.8	1.20134	0.690232	0.034735	25	23.11	0.257852
56	2022	0	0	0		0.0562986	0	-0.118479	0	1.5185	0.5	1.24144	0.792816	0.035263	26	23.04	0.16689
58	2013	0	0	0.00068919			2.94444	0.034099	1	0.117	0.22	1.82337	0.327471	-0.070392	17	21.48	0.368838
58	2014	0	0	0.0389682			2.94444	0.02958	1	0.1078	0	2.07437	0.437772	-0.200443	18	21.7	0.271036
58	2015	1	0.00017126	0.0592207			2.94444	0.041294	1	0.0685	0.22	0	0.357337	-0.004682	19	21.68	0
58	2016	0	0	0.0458652			2.83321	0.055814	1	0.0784	0.25						0.224923
58	2017	0	0	0.00816735			2.83321	0.04405	1	0.0375	0.5	1.44415	0.630906	0.073287	21	22.67	0.255579
58	2018	0	0	0		0.234647	2.89037	0.003303	1	0.022	0.38	1.3127	0.656307	0.023979	22	22.69	0.261821
58	2019	0	0	0		0.229841	2.89037	0.016665	1	0.0224	0.55	1.47368	0.594452	0.060395	23	22.55	0.275195
58	2020	1	0.00076347	0		0.311686	2.83321	0.005176	1	0.0363	0.5	1.43226	0.574448	0.039341	24	22.49	0.297118
58	2021	0	0	0		0.0746673	2.94444	0.017546	1	0.0275	0.5	1.4246	0.54314	0.129314	25	22.45	0.320694
58	2022	0	0	0		0.160484	1.09861	0.00753	1	0.0287	0.5	2.08266	0.538946	0.039501	26	22.39	0.221377
59	2013	1	0.0126329	0		0.486191	2.77259	-0.005695	1	0.07	0.67	0.956381	0.745773	0.055585	16	24.07	0.265822
59	2014	1	0.138651	0.16831		0.442098	2.77259	-0.042954	1	0.1079	0	1.13612	0.725987	0.004482	17	24.27	0.241184
59	2015	0	0	0.0777659		0.263174	2.83321		1	0.1807	0						0.282935
59	2016	0	0	0		0.251103	2.89037	0.058913	1	0.5553	0	1.2218	0.646672	0.14117	19	24.17	0.289188
59	2017	0	0	0		0.445124	3.09104	0.062682	1	0.5187	0.8	1.07288	0.591054	0.094515	20	24.16	0.381169
59	2018	0	0	0		0.29168	3.13549	0.034618	1	0.5737	0.83	0.869618	0.576934	0.076632	21	24.2	0.486496
59	2019	0	0	0		0.241061	3.13549	0.035729	1	0.5942	0.8	0.849944	0.51817	0.079607	22	24.1	0.566896
59	2020	0	0	0	-2.02538	0.26781	3.09104	0.012365	1	0.8962	0.86	0.810643	0.494189	0.095869	23	24.05	0.623962
59	2021	0	0	0	0.122925	0.272185	2.94444	0.029182	1	0.8601	1	0.89911	0.53655	0.10053	24	24.19	0.515454
59	2022	0	0	0		0.260965	2.3979	0.01841	1	0.8391	1	0.870483	0.537197	0.053031	25	24.21	0.531662
60	2013	0	0	0	-2.46315	0.271848	3.09104	0.02914	1	0.3788	1.25	1.45758	0.561427	0.068998	16	23.39	0.300891
60	2014	1	0.213777	0	-0.47759	0.044639	2.99573	0.038741	1	0.3605	1	1.91697	0.540798	0.059596	17	23.38	0.239546
60	2015	1	0.00867625	0	-1.55517	0.122777	3.09104	0.016415	1	0.3878	0.47	2.35813	0.503239	0.023566	18	23.49	0.210659
60	2016	1	0.0108951	0.250963	-1.05071	0.138946	3.13549	0.020149	1	0.3938	0.5	1.96924	0.515829	0.088547	19	23.55	0.245867
60	2017	1	0.0443429	0	-1.02152	0.14138	3.09104	0.057955	1	0.3642	0.44	1.79676	0.448532	0.145514	20	23.66	0.306924
60	2018	0	0	0	-0.391269	0.157923	3.04452	0.04663	1	0.3526	0.54	1.17521	0.450591	0.104499	21	23.69	0.467501
60	2019	0	0	0	-0.620942	0.168697	3.09104	0.042882	1	0.365	0.55	1.19608	0.440773	0.113877	22	23.73	0.467551
60	2020	0	0	0	-0.58331	0.217871	3.09104	0.045171	1	0.3621	0.46	1.17918	0.47259	0.07885	23	23.92	0.447268
60	2021	0	0	0	-0.475015	0.241527	3.09104	0.044237	1	0.1466	0.55	1.15057	0.501386	0.072593	24	24.04	0.43336
60	2022	0	0	0	0.198276	0.207493	2.56495	0.037834	1	0.1347	0.33	1.00088	0.531575	0.039153	25	24.21	0.468012
61	2013	0	0	0	-2.30853	0.15312	2.56495	0.01766	1	0.8959	0	1.54158	0.499835	0.017916	16	23.23	0.32445
61	2014	0	0	0	-2.06625	0.171121	2.56495	0.009808	1	1.3813	0.4	2.10185	0.554065	0.059101	17	23.35	0.212163
61	2015	0	0	0	-2.43448	0.105027	2.56495	0.002744	1	1.315	0.4	2.4055	0.622803	0.084217	18	23.5	0.156806
61	2016	0	0	0	-1.55306	0.38792	2.56495	0.005407	1	1.2236	0.71	1.85198	0.637762	0.032727	19	23.57	0.195595
61	2017	0	0	0	-1.42542	0.203568	2.48491	0.003246	1	1.2236	0.79	1.34938	0.659883	0.044743	20	23.66	0.252055
61	2018	0	0	0	-1.2801	0.147154	2.70805	0.005275	1	0.9165	0.44	1.08624	0.653134	0.066199	21	23.67	0.319328
61	2019	1	0.728242	0	-1.16263	0.203295	2.77259	0.020757	1	0.9165	0.56	1.13336	0.649514	0.048846	22	23.7	0.309245
61	2020	1	0.0108688	0	-1.00222	0.197145	2.3979	0.022783	1	0.9165	0.64	1.25091	0.634451	0.035669	23	23.69	0.292226
61	2021	1	0.013769	0	-1.53136	0.193688	2.77259	0.023976	1	0.9165	0.7	1.1629	0.638294	0.064035	24	23.75	0.311037
61	2022	1	0.0445235	0	-1.13545	0.15232	2.07944	0.015597	1	0.9165	0.26	1.10272	0.641841	0.041425	25	23.77	0.324797
62	2013	0	0	0			2.77259	0.083314	0	0.0125	1	2.21066	0.588971	0.20934	16	22.31	0.18593
62	2014	0	0	0			2.77259	0.116519	0	0.0335	0.33	2.91249	0.411927	0.050906	17	22.12	0.201914
62	2015	1	0.00302341	0		0.284693	2.83321	0.060448	0	0.0984	0.33	4.39817	0.404929	0.039946	18	22.54	0.1353
62	2016	1	0.0227865	0		0.382947	2.83321	0.063531	0	0.0984	0.29	3.19188	0.410328	-0.05974	19	22.66	0.184741
62	2017	1	0.369827	0		0.29514	2.70805	0.05332	0	0.0984	0.38	2.346	0.477586	0.062204	20	22.87	0.222683
62	2018	0	0	0		0.251005	2.63906	0.074702	0	0.0984	0.43	1.66624	0.500546	-0.002979	21	23.06	0.299749
62	2019	0	0	0		0.151976	2.77259	0.063191	0	0.0984	0.45	1.80801	0.496825	0.067421	22	23.15	0.278303
62	2020	0	0	0		0.163749	2.63906	0.058797	0	0.0975	0.58	1.56377	0.50159	-0.042343	23	23.23	0.318722
62	2021	0	0	0		0.150077	2.63906	0.066132	0	0.2425	0.75	1.71096	0.568913	-0.076104	24	23.48	0.251957
62	2022	0	0	0		0.141199	0	0.065983	0	0.3012	0.56	1.30193	0.52189	0.144342	25	23.52	0.367232
63	2013	0	0	0	0.0367795	0.339363	2.99573	0.014325	0	0.7144	0.59	1.17343	0.763931	0.023962	16	25.33	0.201179
63	2014	0	0	0	-0.553893	0.227632	2.89037	0.025681	0	0.6673	0.63	1.27458	0.752458	0.025106	17	25.39	0.194215
63	2015	0	0	0	0.694712	0.0838749	2.99573	0.030938	0	0.7535	0.69	1.22932	0.641433	0.069714	18	25.52	0.29168
63	2016	0	0	0	0.219741	0.0787905	2.48491	-0.00994	0	0.7522	0.57	1.1494	0.711347	0.042138	19	25.68	0.251134
63	2017	0	0	0	-1.20925	0.100737	2.89037	0.037415	0	0.7027	0.53	1.60913	0.684777	0.050974	20	25.69	0.195897
63	2018	1	0.0101558	0	-2.12212	0.0692125	2.83321	-0.053725	0	0.6859	0.4	1.31133	0.745184	-0.064013	21	25.59	0.194319
63	2019	0	0	0	-1.48263	0.0273081	2.94444	0.040911	0	0.7984	0.5	1.64936	0.731206	0.057569	22	25.67	0.162969
63	2020	0	0	0	-1.6532	0.0118426	2.89037	0.031345	0	0.8806	0.4	1.54584	0.693813	0.072468	23	25.74	0.198072
63	2021	0	0	0	-1.46038	0.00647286	2.99573	0.041691	0	0.9831	0.67	1.51246	0.684246	0.104382	24	25.85	0.208768
63	2022	0	0	0		0.00914002	2.89037	0.043059	0	0.993	0.67	1.29225	0.670948	0.044901	25	25.92	0.254635
65	2013	0	0	0.0334834	-1.26953	0.234317	2.48491	0.049207	1	0.2132	0.8	1.46898	0.757927	0.23764	15	22.11	0.16479
65	2014	1	0.316303	0	-1.17248	0.308662	2.48491	0.045613	1	0.1783	0	1.69399	0.75983	0.042678	16	22.32	0.141778
65	2015	1	0.0102037	0	-0.498752	0.108272	2.70805	0.034824	1	0.1938	0.6	0	0.672985	0.077118	17	22.61	0
65	2016	1	0.12322	0	0.208618	0.00341604	2.63906	0.04349	1	0.5768	0.8						0.181737
65	2017	1	0.331685	0	0.0277178	0.0544133	2.70805	0.047378	1	0.5451	0.78	1.3618	0.640241	0.108895	19	23.16	0.26418
65	2018	1	0.209493	0	-0.558886	0.0918352	2.63906	0.053966	1	0.5666	0.75	1.09289	0.597413	0.015908	20	23.16	0.368371
65	2019	0	0	0	-0.195147	0.149096	2.63906	0.050153	1	0.5444	0.75	1.06663	0.630137	-0.137885	21	23.41	0.346758
65	2020	0	0	0	-0.640503	0.110755	2.63906	0.043367	1	0.5272	1	0.976456	0.655597	-0.086374	22	23.62	0.352708
65	2021	0	0	0	-0.49554	0.0711806	2.70805	0.035001	1	0.5274	1	0.991091	0.6463	0.082816	23	23.69	0.356879
65	2022	0	0	0.188401	1.21861	0.206198	2.07944	0.036383	1	0.5273	0.67	0.987956	0.612401	0.038154	24	23.82	0.392324
66	2014	0	0	0.0485012			2.63906	-0.008379	1	0.0512	0.38	0.978179	0.791154	0.066376	17	24.43	0.213505
66	2016	0	0	0	-2.70938	0.263987	2.83321	0.005253	1	0.0425	0.22						0.198765
66	2017	0	0	0.959966	-2.65961	0.268198	2.70805	0.04579	1	0.0599	0.17	1.77388	0.502777	-0.007759	20	23.44	0.280303
66	2019	0	0	0	-2.9041	0.23384	2.70805	0.053799	1	0.1409	0.13	2.44883	0.600809	0.006467	22	23.8	0.163013
66	2020	0	0	0	-2.50392	0.191502	2.77259	0.035401	1	0.0911	0.17	2.6801	0.660481	0.007718	23	24.04	0.126681
66	2021	1	0.0759052	0	-2.82473	0.202849	2.70805	0.020864	1	0.0953	0.27	1.94279	0.670954	-0.010493	24	24.21	0.169367
66	2022	0	0	0		0.105575	1.60944	0.00668	1	0.1596	0.33	1.51999	0.561631	-0.012279	25	24.25	0.288403
68	2013	0	0	0			2.94444	-0.062883	1	1.6953	0.5	9.0204	0.669023	-0.466354	16	20.2	0.036692
68	2014	0	0	0.0485012			2.94444	-0.250484	0	1.1461	0.53	19.35	0.723252	0.18701	17	19.86	0.014302
68	2015	0	0	0			2.94444		0	1.0677	0.5						0.057456
68	2016	0	0	0.250963			2.89037	0.00664	0	1.0132	0.43	6.13572	0.390353	0.063478	19	21	0.09936
68	2017	0	0	0.0285709			2.89037	0.011643	0	0.9656	0.38	2.26796	0.610299	0.0136	20	21.75	0.171829
68	2018	0	0	0		0.102944	2.83321	-0.040564	0	0.9079	0.33	1.97047	0.728095	-0.017692	21	21.96	0.13799
68	2019	0	0	0		0.151829	2.94444	0.001904	1	0.8255	0.27	1.85582	0.747129	0.007337	22	22.05	0.136258
68	2020	0	0	0		0.168124	2.94444	-0.048218	1	0.7549	0.46	1.67139	0.790441	-0.004146	23	22.04	0.12538
68	2021	0	0	0.215064		0.0422853	3.09104	-0.029373	1	0.7564	0.27	1.70142	0.836634	-0.005489	24	22.12	0.096018
68	2022	0	0	0		0.0842354	0	-0.054387	1	0.7141	0.28	1.7964	0.901682	0.021038	25	22.18	0.054731
69	2013	1	0.107688	0	-1.05544	0.435963	2.48491	0.056398	1	0.0826	0.29	1.05333	0.685297	0.098605	16	25.2	0.298768
69	2014	1	0.119356	0	-1.65369	0.240966	2.48491	0.058928	1	0.074	0.44	1.12516	0.660105	-0.029455	17	25.28	0.302087
69	2015	1	0.173282	0	-2.24673	0.314909	2.56495	0.045489	1	0.1211	0.33	1.08276	0.634098	-0.019734	18	25.47	0.337935
69	2016	1	0.465945	0	-2.04039	0.231607	2.48491	0.049957	1	0.2637	0.22	1.04546	0.671215	0.038206	19	25.71	0.314489
69	2017	1	0.0992742	0	-1.48086	0.081069	2.30259	0.042851	1	0.2596	0.22	1.01443	0.698911	-0.052616	20	26.11	0.296807
69	2018	1	0.00049723	0	-1.20378	0.18709	2.56495	0.038394	1	0.3624	0.38	0.936183	0.737692	-0.045793	21	26.41	0.280188
69	2019	0	0	0	-2.47228	0.186863	2.89037	0.037781	1	0.3525	0.42	0.929928	0.749767	-0.017554	22	26.66	0.269088
69	2020	0	0	0	-2.47924	0.273051	2.94444	0.034436	1	0.3004	0.26	0.901594	0.75826	0.055894	23	26.85	0.268125
69	2021	0	0	0	-2.89446	0.245066	2.77259	0.014898	1	0.3091	0.33	0.887026	0.748394	0.041782	24	26.9	0.283651
69	2022	1	0.133498	0		0.268967	2.19722	-0.032493	1	0.3121	0.4	0.875379	0.743891	-0.001197	25	26.7	0.292569
70	2013	0	0	0			2.83321	0.028579	1	0.2162	0	1.61966	0.482769	0.007231	13	21.54	0.319344
70	2014	0	0	0.648179			2.94444	0.02715	1	0.1996	0.67	0	0.51634	0.062995	14	21.68	0
70	2015	1	0.0517946	0.126683			2.94444	-0.071878	1	0.3548	0.44						0.126969
70	2016	1	0.0935736	0			2.83321	0.028812	1	0.3548	0.25	2.15434	0.6724	0.075789	16	22.28	0.152065
70	2017	1	0.0223901	0			2.3979	0.041229	1	0.3548	0.2	1.59516	0.688177	0.053066	17	22.49	0.195481
70	2018	1	0.0188416	0		0.04099	2.3979	0.04177	1	0.3548	0.25	1.29828	0.694881	-0.013862	18	22.7	0.235018
70	2019	1	0.0156402	0		0.0397761	2.48491	0.05181	1	0.2159	0	1.81836	0.5931	-0.035319	19	22.68	0.223773
70	2020	0	0	0		0.0466119	2.48491	0.005782	1	0.197	0	1.43894	0.705036	0.009133	20	23.03	0.204986
70	2021	0	0	0		0.139982	2.3979	-0.072345	1	0.1594	0.5	1.34768	0.697191	-0.057283	21	22.84	0.224689
70	2022	0	0	0		0.220923	0	0.006847	1	0.1557	0.57	1.43569	0.699494	0.015111	22	22.79	0.209311
78	2013	0	0	0			2.83321	0.028595	0	0.4692	0	1.40379	0.764565	-0.020989	15	22.81	0.167713
78	2014	0	0	0			2.83321	0.008683	0	0.073	0	1.55643	0.814926	-0.01465	16	22.99	0.11891
78	2015	1	0.00721689	0	-1.27783	0.204372	2.83321	0.040627	0	0.2168	0	2.2074	0.832078	0.009397	17	23.27	0.076072
78	2016	1	0.00119019	0	-1.15863	0.270348	2.83321	0.02994	0	0.0394	0	1.45162	0.647212	-0.117299	18	23.54	0.24303
78	2017	1	0.0183359	0.0200511	-0.88827	0.424928	2.56495	0.026691	0	0.0853	0	1.20786	0.790373	-0.14602	19	24.15	0.173552
78	2018	1	0.341567	0		0.273442	2.83321	0.017753	0	0.0614	0	1.01243	0.825944	-0.036779	20	24.44	0.171919
78	2019	0	0	0		0.176599	2.94444	0.012507	0	0.0725	0	1.05657	0.809302	0.055162	21	24.44	0.180488
78	2020	0	0	0		0.191998	2.89037	-0.001039	0	0.0498	0	1.08495	0.811438	0.040093	22	24.41	0.173799
78	2021	0	0	0.0959452		0.156015	3.09104	0.006857	0	0.055	0	1.06087	0.805651	0.021805	23	24.35	0.183197
78	2022	0	0	0.0620222	2.292	0.0612063	1.60944	-0.027367	0	0.0547	0	1.07939	0.831447	-0.001711	24	24.31	0.156156
89	2013	0	0	0.0409631	-0.327573	0.252399	2.48491	0.042916	1	0.0659	0	0.958888	0.341296	0.08915	15	23.2	0.686945
89	2014	0	0	0.105045	-0.814041	0.1857	2.83321	0.021752	1	0.0473	0	1.14881	0.376038	0.075935	16	23.26	0.543138
89	2015	0	0	0.455699	-0.719476	0.00572078	2.48491	0.044579	1	0.0642	0	1.54198	0.142207	0.093161	17	23.2	0.556295
89	2016	0	0	0.487378	-2.02118	0.329261	2.48491	0.046071	1	0.1327	0	1.45562	0.141008	0.09541	18	23.25	0.590122
89	2017	0	0	0.99426	-1.83272	0.364356	2.63906	0.051462	1	0.195	0	1.50481	0.144605	0.086796	19	23.3	0.568439
89	2018	0	0	0.934565	-0.307203	0.325665	2.89037	0.050679	1	0.1462	0	1.32098	0.13351	0.080403	20	23.32	0.655947
89	2019	0	0	0.00394667	-1.54989	0.196572	2.94444	0.04319	1	0.1718	0.5	1.56747	0.138555	0.07162	21	23.36	0.549576
89	2020	0	0	0.0135955	-1.3616	0.148948	2.83321	0.002545	1	0.136	0.5	1.31853	0.210235	0.035751	22	23.44	0.598976
89	2021	0	0	0.0115633	-1.24222	0.218483	2.89037	-0.000763	1	0.0974	0.5	1.11807	0.547947	0.065518	23	23.99	0.404314
89	2022	0	0	0.0124757		0.262009	2.07944	-0.044901	1	0.1072	0.5	1.21584	0.574362	0.01152	24	23.95	0.350077
90	2013	0	0	0	-0.179302	0.371773	2.48491	0.038648	1	0.06	0	1.03492	0.655718	0.064435	14	23	0.332665
90	2014	0	0	0	-0.154263	0.517264	2.48491	0.038224	1	0.2627	0	1.35623	0.664769	0.03587	15	23.12	0.247179
90	2017	1	0.659882	0	-1.59725	0.257403	2.99573	0.023194	1	1.1662	0.5	1.13613	0.74455	-0.081607	18	23.97	0.224841
90	2018	0	0	0	-1.30171	0.210306	2.48491	0.024428	1	1.1585	0.33	0.933024	0.724716	-0.019105	19	24.18	0.295045
90	2019	0	0	0	-0.92694	0.178194	2.83321	0.030601	1	1.0912	0.6	1.00602	0.760364	0.009213	20	24.42	0.238202
90	2020	0	0	0	0.0481101	0.121963	2.30259	0.030384	1	0.945	0.5	1.00126	0.774743	-0.003909	21	24.62	0.224973
90	2021	0	0	0	-1.40092	0.125697	2.70805	0.032623	1	0.9761	0.6	0.968943	0.785596	0.021878	22	24.81	0.221276
90	2022	0	0	0.0324693		0.260481	1.94591	0.028475	1	0.9318	0.5	0.943856	0.79643	-0.024315	23	24.96	0.215679
96	2013	0	0	0.982623			2.83321	0.033357	1	0.0689	0	1.43723	0.085742	0.018739	13	21.44	0.636127
96	2014	0	0	0			2.94444	0.021448	1	0.1269	0.33	2.09062	0.070359	0.011099	14	21.43	0.444673
96	2015	0	0	0			2.94444	0.06737	1	0.0513	0	4.06816	0.089219	0.028342	15	21.52	0.199123
96	2016	0	0	0			2.89037	0.122159	1	0.1125	0	3.1939	0.051592	-0.020514	16	21.61	0.296944
96	2017	0	0	0			2.89037	0.060702	1	0.1404	0	2.73497	0.0593	0.033629	17	21.66	0.343952
96	2018	0	0	0		0.41733	2.83321	0.042204	1	0.1907	0	1.87167	0.055786	0.030593	18	21.7	0.504478
96	2019	0	0	0		0.42704	2.83321	0.043773	1	0.2368	0	2.07792	0.07143	0.03944	19	21.8	0.446874
96	2020	0	0	0		0.427072	2.89037	0.043255	1	0.249	0	1.7096	0.07023	0.013906	20	21.85	0.543853
96	2021	0	0	0		0.338314	2.89037	0.022857	1	0.249	0	1.54836	0.055024	-0.017851	21	21.85	0.610305
96	2022	0	0	0		0.166344	0	0.021332	1	0.249	0	1.57431	0.054761	0.038633	22	21.74	0.600415
99	2013	0	0	0			2.70805	0.050666	1	0.0552	0.33	1.61286	0.360138	0.085996	13	22.07	0.396725
99	2014	0	0	0			2.83321	0.046189	1	0.1758	0.43	2.25949	0.388661	0.068573	14	22.22	0.270565
99	2015	0	0	0			2.89037	0.034962	1	0.1126	0.5	2.23819	0.432835	0.073666	15	22.33	0.253404
99	2016	0	0	0			2.89037	0.018331	1	0.1608	0.44	1.86262	0.412218	0.058563	16	22.31	0.315568
99	2017	0	0	0			2.83321	0.017003	1	0.1659	0.5	1.42752	0.455037	-0.015218	17	22.45	0.381755
99	2018	1	0.00526785	0		0.0645188	2.83321	0.028101	1	0.161	0.5	1.03803	0.434482	0.041557	18	22.46	0.544798
99	2019	0	0	0.0415362		0.0410192	2.77259	0.036019	1	0.1799	0.44	1.18558	0.42148	0.135208	19	22.49	0.487965
99	2020	0	0	0		0.122648	2.83321	0.038741	1	0.1509	0	1.16787	0.347693	0.08022	20	22.43	0.558543
99	2021	0	0	0.395936		0.122372	2.63906	0.037594	1	0.5285	0	1.20762	0.251649	0.132235	21	22.61	0.619691
99	2022	0	0	0		0.301	0	0.026297	1	0.4486	0	1.07455	0.207693	0.089905	22	22.59	0.737336
100	2013	1	0.23654	0	-2.86363	0.0467837	2.83321		0	0.9774	0.64	0.999027	0.744391	0.064977	9	25.08	0.255858
100	2015	1	0.029228	0	-2.96666	0.412896	2.77259		0	2.2591	0	1.09522	0.663286	0.079612	11	25.44	0.307439
100	2016	1	0.0487546	0	-0.931842	0.395165	3.04452		0	2.4924	0.27	0.972744	0.689087	0.071836	12	25.71	0.319625
100	2017	1	0.327402	0	0.509135	0.0924918	2.77259		0	2.4515	0.29	0.994039	0.662227	0.062592	13	25.8	0.339798
100	2018	1	0.0333365	0	-0.715079	0.0613047	2.70805		0	2.3223	0.36	0.875775	0.684216	0.065421	14	25.98	0.360576
100	2019	0	0	0	-0.0145643	0.0678593	2.63906		0	1.7431	0.41	0.980635	0.612465	0.059607	15	25.83	0.395188
100	2020	0	0	0.0812948	0.357335	0.0820369	2.56495		0	1.8575	1	1.03247	0.650817	0.101297	16	26.28	0.338201
100	2021	0	0	0	-1.52644	0.113836	2.70805		0	1.8317	1	0.897539	0.612464	0.127481	17	26.46	0.431777
100	2022	0	0	0.353325	-0.320603	0.0754133	2.07944		0	1.5331	0.67	0.84755	0.632944	0.059681	18	26.61	0.433079
150	2013	0	0	0			2.63906	0.033835	0	0.0982	0.67	1.35447	0.706744	-0.482601	13	21.72	0.21651
150	2014	1	0.289295	0			2.70805	0.011798	0	0.1885	0.8	2.90596	0.673085	-0.045538	14	21.65	0.112498
150	2015	1	0.473501	0			2.56495	0.012102	0	0.7953	0.8	3.44557	0.630016	0.149071	15	22.24	0.10738
150	2016	1	0.0143544	0			2.48491	0.103158	0	0.7562	0.8	2.24191	0.65133	-0.124374	16	22.7	0.155524
150	2017	1	0.0455613	0			2.83321	0.024188	0	0.7557	0.71	2.24506	0.68845	0.00597	17	22.75	0.138771
150	2018	0	0	0			2.56495	0.024254	0	0.6912	0.33	1.74503	0.695233	0.048819	18	22.84	0.174649
150	2019	0	0	0			2.56495	-0.261063	0	0.5697	0.25	1.50792	0.846754	0.019018	19	22.51	0.101627
150	2020	0	0	0			2.70805	-0.120641	0	0.664	0.5	1.41874	0.94591	0.030584	20	22.35	0.038125
150	2021	0	0	0			2.70805		0	0.5787	0.5	1.84547	1.07405	0.02293	21	22.18	-0.040125
150	2022	0	0	0			0		0	0.8187	0						-0.130237
151	2013	0	0	0.982623			2.48491	0.037169	1	0.0278	0.36	1.42726	0.606677	0.438292	13	21.64	0.27558
151	2014	0	0	0			2.56495	0.038599	1	0.0576	0.64	2.41892	0.656582	0.308591	14	21.79	0.141972
151	2015	0	0	0			2.56495	0.055603	1	0.0357	0.69	3.3182	0.579701	-0.154428	15	21.61	0.126665
151	2016	0	0	0			2.56495	0.048767	1	0.0291	0.77	3.08957	0.517535	-0.145085	16	21.45	0.156159
151	2017	0	0	0			2.48491	0.041003	1	0.0293	0.36	2.10775	0.54077	0.052446	17	21.49	0.217877
151	2018	0	0	0.0531864		0.0706704	2.63906	0.038664	1	0.0287	0.4	1.84747	0.536344	-0.213115	18	21.49	0.250968
151	2019	0	0	0		0.104906	2.63906	0.003658	1	0.0558	0.5	1.81291	0.60374	-0.243861	19	21.6	0.218577
151	2020	0	0	0		0.104292	2.48491	-0.16106	1	0.0514	0.17	1.88249	0.64677	0.010675	20	21.31	0.18764
151	2021	0	0	0.0959452		0.00398604	2.56495	0.017666	1	0.3523	0.25	1.30835	0.608654	-0.005587	21	22.02	0.299115
153	2013	1	0.031637	0.982623			2.48491	0.013724	0	2.5995	0	1.51811	0.467801	-0.048474	13	21.41	0.350567
153	2014	0	0	0			2.48491	0.018376	0	1.6254	0	2.15019	0.487414	0.005107	14	21.53	0.238392
153	2015	0	0	0			2.3979	0.01365	0	1.6507	1	0	0.486291	0.020334	15	21.56	0
153	2016	0	0	0			2.48491	0.018355	0	1.8458	1.25						0.215086
153	2017	0	0	0			2.3979	0.023611	0	1.631	1.25	1.45775	0.559038	0.021039	17	21.74	0.302495
153	2018	0	0	0		0.239595	2.77259	0.020182	0	1.8469	1.25	1.11159	0.570549	0.084399	18	21.82	0.386338
153	2019	1	0.542261	0		0.0350005	2.48491	0.022646	0	1.6786	1	1.20669	0.627174	0.022012	19	21.99	0.308965
153	2020	0	0	0		0.00276431	2.89037	0.028078	0	1.8458	1.29	1.35702	0.601789	0.082243	20	22.01	0.293446
153	2021	1	0.00249036	0		0.0649997	2.89037	0.028684	0	1.7343	1	1.57139	0.591833	0.06542	21	22.06	0.25975
153	2022	1	0.0169674	0		0.259089	2.07944	0.033773	0	1.6506	1.1	1.57773	0.607369	0.108397	22	22.22	0.248858
156	2013	1	0.0937909	0.00113954	-0.24403	0.141051	2.48491	0.05024	0	0.5425	1						0.282536
156	2016	0	0	0	0.916095	0.183332	2.94444	0.0428	1	0.8108	0.63	1.76854	0.279278	0.117183	16	23.36	0.407524
156	2017	1	0.310799	0	0.151418	0.151211	2.77259	0.044465	1	0.6944	0.43	1.28667	0.280398	0.090045	17	23.39	0.559274
156	2018	1	0.242064	0	-1.38145	0.265792	2.77259	0.0437	1	0.6705	1	1.04367	0.277813	0.082863	18	23.41	0.691972
156	2019	1	0.00101736	0	-0.640964	0.198235	2.70805	0.041055	1	0.6624	0.71	1.22504	0.300245	0.11141	19	23.48	0.571209
156	2020	1	0.598775	0	-0.850781	0.174266	2.83321	0.040601	1	0.5523	0.4	1.05815	0.40751	0.078772	20	23.88	0.559929
156	2021	1	0.00017118	0	-1.4195	0.192065	2.83321	0.036201	1	0.5521	0.25	1.03162	0.433444	0.119726	21	23.97	0.549188
156	2022	1	0.00369836	0		0.117667	0.693147	0.029775	1	0.5493	0.29	0.966894	0.448888	0.060005	22	24.02	0.569982
157	2013	0	0	0	-0.574565	0.125315	2.70805		0	1.5213	1	0.999509	0.530345	0.008281	13	25.22	0.469886
157	2014	0	0	0	-1.66803	0.126639	2.89037		0	1.3848	1	1.11401	0.56006	-0.085888	14	25.26	0.377957
157	2015	0	0	0	-1.89167	0.325566	2.89037		0	1.4712	1.33	1.00344	0.566712	-0.035565	15	25.26	0.431805
157	2016	0	0	0	-1.94383	0.0615098	2.99573		0	1.4712	1.33	0.972495	0.576009	0.023138	16	25.21	0.435982
157	2017	0	0	0	-2.2395	0.118826	2.77259		0	1.4713	1.33	0.967453	0.540256	0.031984	17	25.14	0.475211
157	2018	0	0	0	0.485851	0.224697	2.83321		0	1.4735	1.25	0.905477	0.585172	0.060904	18	25.26	0.458132
157	2019	0	0	0	1.60949	0.224066	2.77259		0	1.9147	1.2	1.11422	0.570609	0.066548	19	25.25	0.385375
157	2020	0	0	0.00768038	1.05734	0.187965	2.83321		0	2.1501	1.33	1.21669	0.588158	0.080612	20	25.48	0.338495
157	2021	0	0	0.125539	1.31611	0.121533	2.77259		0	1.6308	1.25	1.02619	0.522225	0.022573	21	25.53	0.465583
157	2022	0	0	0	-2.2317	0.0874375	1.60944		0	1.6212	1.2	0.935609	0.53886	0.019871	22	25.54	0.492877
158	2013	0	0	0			2.56495	0.003039	1	0.0499	1.33	1.09244	0.576942	-0.009636	13	22.48	0.387261
158	2014	1	0.171382	0			2.56495	0.004369	1	0.0622	0.67	1.79596	0.554528	0.020681	14	22.44	0.248041
158	2015	1	0.277197	0		0.199086	2.63906	0.022731	1	1.0128	0	2.05624	0.503495	-0.088076	15	23.12	0.241463
158	2016	0	0	0	0.375243	0.0073071	2.56495	0.0271	1	1.0128	0	1.47741	0.551411	0.0399	16	23.27	0.303633
158	2017	1	0.0498948	0	0.271394	0.184541	2.77259	0.027761	1	1.0238	0.5	1.34145	0.52987	0.029896	17	23.27	0.350463
158	2018	1	0.00697132	0	-1.5678	0.108622	2.89037	0.012935	1	1.0425	0.5	1.17617	0.569219	0.067847	18	23.37	0.366258
158	2019	0	0	0	-1.72394	0.163405	2.89037	0.006726	1	0.7532	0.5	1.34561	0.581776	0.021256	19	23.37	0.310807
158	2020	0	0	0	-2.19122	0.171854	2.77259	0.007191	1	0.6103	0.5	1.25598	0.594665	0.071132	20	23.42	0.322724
158	2021	0	0	0	-1.46282	0.177937	2.77259	0.007816	1	0.5102	0.19	1.29068	0.628158	0.030795	21	23.53	0.288097
158	2022	0	0	0	-0.841446	0.0910505	1.38629	-0.014044	1	0.5169	0.15	1.18168	0.641041	0.011595	22	23.53	0.303771
159	2013	0	0	0		0.0844664	2.63906	0.011767	0	0.0407	0.75	1.47365	0.30427	0.01822	13	21.82	0.472113
159	2014	0	0	0.00098854		0.282747	2.63906	0.044666	0	0.061	0.88	1.91298	0.264477	0.050666	14	21.81	0.38449
159	2015	0	0	0.126683	0.479873	0.349028	2.63906	0.020371	0	0.0648	0.88	1.77762	0.260288	-0.055756	15	21.8	0.416126
159	2016	0	0	0	-0.279284	0.277605	2.70805	0.011509	0	0.0843	0.75	1.60511	0.292732	-0.011402	16	21.86	0.440636
159	2017	0	0	0	-0.119774	0.194245	2.63906	-0.023415	0	0.0482	0.67	1.14512	0.310459	-0.009487	17	21.83	0.602153
159	2018	0	0	0	-0.906864	0.0810648	2.3979	0.018187	0	0.0466	0.71	0.959474	0.218467	-0.00301	18	21.73	0.814543
159	2019	0	0	0	-0.830738	0.108416	2.89037	0.009251	0	0.1386	0.67	1.19552	0.224618	-0.034454	19	21.76	0.648574
159	2020	0	0	0.377329	-1.2017	0.182397	2.3979	0.031723	0	0.0824	0.6	1.09969	0.181153	-0.016539	20	21.71	0.744616
159	2021	0	0	0.51495	-1.32068	0.213915	2.48491	0.006855	0	0.1021	0.71	1.2372	0.386334	0.004003	21	22.03	0.496011
159	2022	0	0	0		0.158973	0	0.102168	0	0.4102	0	1.23846	0.151369	-0.088411	22	21.85	0.685229
166	2013	0	0	0
166	2014	1	0.438118	0			2.70805		1	0.4924	0.5						0
166	2015	1	0.0130495	0	-1.85452	0.117204	2.70805		1	1.1575	0.55						0.145187
166	2016	1	0.0596894	0	-0.624414	0.130984	2.63906		1	1.159	0.5						0.1796
166	2017	1	0.00599418	0	-0.855023	0.149956	2.48491		1	1.1791	0.55						0.178884
166	2018	0	0	0	-1.16255	0.150556	2.63906		1	1.2668	0.64						0.194542
166	2019	0	0	0	-0.883247	0.165119	2.63906		1	1.4951	0.67						0.198403
166	2020	0	0	0	-0.560596	0.087412	2.63906		1	1.4951	0.55						0.170293
166	2021	0	0	0	-0.539339	0.119348	2.70805		1	1.4871	0.25						0.172656
166	2022	0	0	0	-0.457863	0.113885	0.693147		1	1.4951	0.24						0.195182
301	2013	0	0	0	-0.18057	0.0700922	2.89037	0.090166	1	0.045	0.8	1.26145	0.191626	0.045084	13	22.02	0.640831
301	2014	0	0	0	-0.569611	0.0279613	2.89037	0.05637	1	0.0333	0.78	1.77687	0.215455	-0.034077	14	22.11	0.441533
301	2015	0	0	0	-0.165807	0.0710609	2.70805	0.037859	1	0.0371	0.75	2.04126	0.264025	0.055647	15	22.21	0.36055
301	2016	0	0	0	-0.823819	0.107233	2.89037	0.029632	1	0.453	0.78	1.61416	0.302185	0.194115	16	22.33	0.432309
301	2017	0	0	0	0.259086	0.098588	2.89037	0.051641	1	0.4466	0.56	1.65206	0.186972	0.096325	17	22.21	0.49213
301	2018	1	0.0176016	0	0.39785	0.292551	2.83321	0.038712	0	0.1843	0.55	1.12501	0.407513	0.102824	18	23.81	0.526652
301	2019	0	0	0	0.949431	0.214172	2.77259	0.046006	0	0.1851	0.5	1.04807	0.563384	0.176003	19	24.28	0.416593
301	2020	0	0	0	0.303004	0.248732	2.56495	0.004969	0	0.3264	0.36	1.0903	0.64172	0.058825	20	24.87	0.328607
301	2021	0	0	0.00083741	0.234986	0.204021	2.48491	0.038531	0	0.3247	0.67	1.17394	0.777216	0.064005	21	25.61	0.189774
301	2022	0	0	0.00025387	-0.0139899	0.154222	1.60944	0.003259	0	0.6888	0.73	1.24012	0.785616	0.010532	22	25.84	0.172875
333	2016	0	0	0.268498	0.967462	0.215739	3.13549	0.092977	0	0.2345	1	1.63356	0.595683	0.207192	3	25.86	0.247506
333	2019	0	0	0.00759627	2.86597	0.223583	2.63906	0.083712	0	0.7381	0.83	1.96548	0.644	0.146341	6	26.43	0.181126
333	2022	1	0.233097	0.0904394		0.104436	1.79176	0.070548	0	0.8465	1	1.48802	0.640464	0.089337	9	26.77	0.241621
338	2013	1	0.0273357	0.0449596	1.59945	0.462835	2.94444	0.048619	1	1.1131	0.8	1.02264	0.562831	0.086978	6	25.09	0.427492
338	2014	0	0	0.380135	0.676215	0.066845	3.09104	0.048039	1	1.076	0.5	1.05956	0.660711	0.142275	7	25.51	0.320217
338	2015	0	0	0.107591	3.56476	0.196374	3.04452	0.018827	1	1.0537	1	0.985881	0.636761	0.055408	8	25.47	0.368441
338	2016	1	0.0549855	0.0181028	0.371167	0.108132	3.09104	0.02193	1	1.0322	0.86	0.984405	0.728267	0.071222	9	25.82	0.276038
338	2017	1	0.503208	0	0.667045	0.160918	2.94444	0.048399	1	1.0388	1	1.02943	0.702829	0.099417	10	25.97	0.288676
338	2018	1	0.211525	0	1.48189	0.10721	3.13549	0.056635	1	1.1333	1.2	0.998213	0.696705	0.11739	11	26.05	0.303838
338	2022	1	0.00276453	0.00039782		0.0499093	3.04452	0.019351	1	1.1868	0.88	0.969911	0.645479	-0.008001	15	26.41	0.365519
400	2013	1	0.412437	0	-0.0181399	0.0323937	2.70805	0.092894	1	0.6507	0	2.11494	0.539619	0.117233	16	22.84	0.21768
400	2014	0	0	0	-1.17456	0.238753	2.70805	0.119463	1	0.0882	0	1.77771	0.422345	-0.020055	17	23.1	0.324944
400	2015	0	0	0.464719	-1.18319	0.383292	2.89037	0.064534	1	0.201	0	1.74499	0.449712	0.046636	18	23.25	0.315353
400	2016	0	0	0	-1.14642	0.310072	2.77259	0.065764	1	0.2074	0.08	1.54982	0.472021	0.099862	19	23.38	0.34067
400	2017	0	0	0	-1.00943	0.366173	2.77259	0.044536	1	0.1853	0.08	1.338	0.469273	-0.002443	20	23.45	0.396657
400	2018	0	0	0.0186061	-1.18551	0.261777	2.56495	0.018777	1	0.1621	0.08	1.04191	0.426969	0.03026	21	23.4	0.549981
400	2019	1	0.0271514	0	-1.58506	0.259787	2.63906	0.032768	1	0.1583	0.08	1.14465	0.42498	0.005216	22	23.44	0.502354
400	2020	1	0.0344393	0	-0.248652	0.1953	2.63906	0.047758	1	0.2559	0.07	1.32018	0.452629	0.04891	23	23.55	0.41462
400	2022	0	0	0	0.690782	0.187327	2.56495	0.051142	1	0.1869	0.08	1.48689	0.424663	0.098001	25	23.67	0.38694
401	2013	1	0.0772115	0.00346586	-3.80105	0.594931	2.94444	0.004611	1	0.7367	0.8	0.948378	0.677456	0.029279	17	24.49	0.340101
401	2016	0	0	0.181708	-2.48047	0.113481	2.77259	-0.00057	1	1.1013	0.71	1.11732	0.730765	0.06484	20	24.45	0.240966
401	2017	0	0	0.965659	-1.21426	0.122687	2.48491	0.003196	1	0.3553	1	0	0.725263	0.065147	21	24.44	0
401	2018	1	0.0143015	0	-2.62801	0.299138	2.63906	0.041289	1	0.4797	0.5						0.434494
401	2019	0	0	0	-2.87678	0.307058	2.99573	0.080757	1	0.4097	0.5	0.902603	0.525172	0.113826	23	24.83	0.526065
401	2020	1	0.0108688	0	-3.01044	0.279716	2.94444	0.087937	1	0.437	0.5	0.778126	0.454608	0.143713	24	24.8	0.700904
401	2021	0	0	0	-1.63252	0.30099	3.04452	0.069315	1	0.502	0.33	0.961054	0.440104	0.105373	25	24.82	0.582585
401	2022	0	0	0		0.120566	2.94444	0.022685	1	0.502	0.6	0.899332	0.474307	0.037613	26	24.85	0.584537
402	2013	0	0	0.00011024	0.178147	0.406062	2.48491	0.046273	1	0.22	0	0.886732	0.678514	-0.041496	17	25.05	0.362552
402	2014	0	0	0.00019391	-0.291226	0.241373	2.3979	0.035536	1	0.8661	0	1.11464	0.693987	-0.004222	18	25.2	0.27454
402	2015	0	0	0.142364		0.0955707	2.48491	0.021433	1	1.0857	0	1.05162	0.72555	-0.146614	19	25.38	0.260978
402	2016	0	0	0.274306		0.353339	2.30259	0.024953	1	1.1636	0	0.996939	0.724098	0.161678	20	25.45	0.276749
402	2017	0	0	0.0159422		0.142788	2.3979	0.032765	1	1.1828	0	0.996014	0.730814	-0.064291	21	25.55	0.270263
402	2018	0	0	0.013467		0.198716	2.3979	0.027184	1	1.1323	0	0.879203	0.749551	-0.072109	22	25.72	0.28486
402	2019	0	0	0.00032693	-0.157622	0.210672	2.77259	0.025438	1	1.2139	0	0.909225	0.759361	0.017911	23	25.81	0.264664
402	2020	0	0	0	-0.583362	0.266521	2.77259	0.013111	1	1.1949	0.13	0.878743	0.764757	0.061052	24	25.85	0.267704
402	2021	0	0	0	1.50254	0.260692	2.89037	0.009596	1	1.0389	0.16	0.844224	0.7415	0.023007	25	25.83	0.306198
402	2022	0	0	0	-1.1439	0.152318	2.30259	0.004231	1	1.0389	0.24	0.825415	0.722819	0.034053	26	25.75	0.335808
403	2013	1	0.0124278	0			2.3979		0	0.6466	0						0.09963
403	2014	0	0	0			2.56495		0	0.6174	0						0.111339
403	2015	1	0.115459	0			2.70805		0	0.6586	0						0.084108
403	2016	1	0.00497551	0			2.63906		0	0.4622	0						0.074216
403	2017	0	0	0			2.48491		0	1.0429	0						0.062986
403	2018	1	0.0146109	0		0.0360525	2.48491	0.056878	0	0.9909	1	5.61198	0.529828	0.088321	22	21	0.08378
403	2019	0	0	0		0.114154	2.56495		0	0.968	1	7.26607	0.369631	0.14462	23	20.96	0.086755
403	2020	1	0.582467	0		0.375306	2.48491		0	0.8934	0.86	11.6229	0.414924	0.153219	24	21.23	0.050338
403	2021	0	0	0		0.28526	2.83321		0	1.3117	0.77	2.46743	0.107236	0.243026	25	22.68	0.36182
403	2022	0	0	0		0.294841	1.94591		0	1.2489	0.75	2.01147	0.14046	0.073961	26	22.8	0.42732
404	2013	0	0	0			2.63906	0.039853	1	0.6258	0.6	1.08694	0.609224	0.002019	17	22.57	0.359518
404	2014	0	0	0.648179			2.63906	0.043844	1	0.3891	0.6	1.24418	0.591573	0.127334	18	22.61	0.328269
404	2015	0	0	0			2.63906	0.047574	1	0.2336	0.67	1.28762	0.574696	0.109855	19	22.66	0.330303
404	2016	0	0	0.206514			2.63906	0.048845	1	0.3117	0.67	1.28866	0.598875	0.028041	20	22.82	0.311275
404	2017	0	0	0.965224			2.63906	0.021256	1	0.2756	0.67	1.0414	0.602868	-0.020022	21	23.02	0.381345
404	2018	0	0	0		0.0561523	2.77259	0.016226	1	0.3279	0.4	0.848913	0.582463	0.017272	22	23.04	0.491849
404	2019	1	0.444579	0		0.195232	2.77259	0.009759	1	0.2755	0.5	0.852719	0.584174	0.077517	23	23.05	0.487648
404	2020	1	0.598263	0		0.0211215	2.77259	0.016611	1	0.2683	0.57	0.919028	0.596269	0.054641	24	23.12	0.439302
404	2021	1	0.0759052	0.395936		0.116811	2.77259	0.024691	1	0.2359	0.57	0.88457	0.606311	0.14613	25	23.19	0.445063
404	2022	1	0.0156011	0.38907		0.190586	1.79176	0.033204	1	0.2176	0.5	0.913836	0.611478	0.075579	26	23.25	0.425155
407	2013	0	0	0	0.26762	0.299809	2.89037	0.014571	0	0.3272	0	1.62706	0.615876	0.005389	17	21.97	0.236085
407	2014	1	0.047937	0	0.617091	0.139373	2.56495	0.012915	0	0.5773	0	1.55533	0.506253	0.01652	18	22.13	0.317456
407	2015	1	0.0393906	0	0.521121	0.217579	2.56495		0	0.6097	0	1.89185	0.494332	0.015963	19	22.15	0.267287
407	2016	1	0.0468374	0	-0.708013	0.407366	2.83321	-0.075581	0	1.2649	0	1.98284	0.41451	0.012316	20	22.18	0.295278
407	2017	1	0.0146292	0	-1.80489	0.431903	2.56495	0.024321	0	2.5048	0	1.67603	0.465132	0.046986	21	22.34	0.319128
407	2018	0	0	0	-1.05484	0.162254	2.48491	0.028301	0	2.1468	0.18	1.07423	0.574102	0.056281	22	22.58	0.396469
407	2019	0	0	0	-0.796286	0.182564	2.48491	0.031333	0	1.976	0.17	1.0338	0.552642	0.091924	23	22.6	0.432731
407	2020	0	0	0	-0.161592	0.163398	2.48491	0.031934	0	1.8939	0.36	1.12363	0.570321	0.069098	24	22.63	0.382402
407	2021	0	0	0.0959452	0.575431	0.125728	2.48491	0.015477	0	0.5993	0.8	1.12525	0.570659	0.043141	25	22.67	0.381552
407	2022	0	0	0		0.0762645	2.63906	0.025443	0	0.532	0.8	1.04071	0.567544	0.038237	26	22.69	0.415541
408	2013	0	0	0			2.94444	0.028455	0	0.2133	0.67	3.27586	0.664357	-0.007786	17	20.17	0.102459
408	2014	0	0	0			2.94444	-0.12142	0	0.1823	0.71	6.54103	0.69855	0.001108	18	19.94	0.046086
408	2015	0	0	0		0.0936408	2.94444	-0.130595	0	0.1173	0.71	11.6188	0.833984	0.027753	19	19.96	0.014289
408	2016	1	0.00124446	0		0.123936	2.94444		0	0.8017	1						0.573232
408	2017	1	0.0511499	0	1.57461	0.356056	2.48491	0.157134	0	0.8069	1	1.83177	0.156207	-0.009029	21	22.77	0.460643
408	2018	1	0.372755	0	0.417004	0.133844	2.89037	0.090584	0	0.8101	1	1.35647	0.207796	0.114666	22	22.96	0.584019
408	2019	0	0	0	0.404397	0.226581	3.17805	0.031965	0	0.8108	0	1.16764	0.180113	0.031104	23	22.99	0.702174
408	2020	0	0	0	2.31221	0.271207	2.83321		0	0.8215	0						0.747598
408	2021	0	0	0	2.25785	0.240772	2.3979	0.134344	0	0.8789	0	2.61342	0.110191	0.234536	25	23.09	0.340477
408	2022	0	0	0	1.43122	0.240854	2.83321	0.417751	0	1.6154	0	3.13643	0.104367	0.511128	26	23.33	0.285558
409	2013	1	0.062161	0			2.70805	0.071652	1	1.4314	0.6	2.00596	0.383685	0.037241	17	21.3	0.307242
409	2014	1	0.233762	0			2.70805	-0.008902	1	1.0606	0.6	1.66913	0.617375	-0.046454	18	21.92	0.229236
409	2015	1	0.0128783	0			2.77259	0.021733	1	1.2513	0.5	1.60176	0.727898	-0.077328	19	22.46	0.169877
409	2016	1	0.00146424	0			2.3979	-0.030946	1	1.0028	0.5	1.65449	0.78185	-0.035435	20	22.55	0.131853
409	2017	0	0	0			2.70805	-0.04541	1	1.089	0.6	1.20655	0.818473	-0.01073	21	22.51	0.150452
409	2018	0	0	0		0.00882394	2.3979		1	1.0916	0.42						0.399582
409	2019	0	0	0		0.0389565	2.56495		1	1.079	0.5						0.267397
409	2020	0	0	0		0.108845	2.3979		1	1.0784	0.62						0.259967
409	2021	0	0	0		0.0983646	2.48491	0.029093	1	1.0784	0.62	2.85185	0.499622	-0.018821	25	20.91	0.175457
409	2022	1	0.809565	0		0.128189	0	0.024672	1	0.2947	0.38	1.67404	0.339656	0.096513	26	21.63	0.394462
410	2013	0	0	0			2.70805	0.002098	1	0.7494	0	1.07418	0.833668	-0.102387	17	23.52	0.154846
410	2014	0	0	0.0137269			2.70805	0.001096	1	0.0542	0	1.32811	0.863882	-0.100356	18	23.73	0.10249
410	2015	0	0	0			2.94444	-0.028707	1	0.0674	0	1.73249	0.89864	-0.142016	19	23.83	0.058506
410	2016	0	0	0			2.83321	-0.057965	1	0.0767	0	1.36646	0.966771	-0.086842	20	23.93	0.024318
410	2017	0	0	0			3.17805		1	0.0753	0						0.036929
410	2018	0	0	0.0222634			3.29584	-0.042373	1	0.0455	0	1.22196	0.992637	-0.002658	22	23.74	0.006026
410	2019	0	0	0			3.21888		1	0.8166	0						0.062406
410	2020	1	0.582467	0			3.13549		1	0.5592	0						0.030428
410	2021	0	0	0			3.17805		1	0.5288	0.44						-0.047912
410	2022	0	0	0			2.48491		1	0.3019	0.14						0.079426
411	2013	1	0.0575633	0			2.56495	0.035179	1	1.3152	0.6	1.19641	0.740446	0.018423	17	22.29	0.216944
411	2014	1	0.010164	0			2.56495	0.024631	1	1.3152	0.6	0	0.737726	0.018353	18	22.37	0
411	2015	0	0	0			2.63906	0.025127	1	1.3036	0.3						0.149716
411	2016	0	0	0			2.83321	0.027462	1	1.3036	0.33	1.41304	0.757153	0.023107	20	22.67	0.171862
411	2017	0	0	0			2.77259	0.021077	1	1.0405	0.47	1.24458	0.790254	0.022679	21	22.93	0.168527
411	2018	0	0	0		0.243443	2.77259	0.024895	1	1.0495	0.47	1.05987	0.768319	0.01831	22	22.92	0.218594
411	2019	1	0.444579	0		0.11048	2.83321	0.031355	1	1.6976	0.56	1.00449	0.72408	0.024527	23	23.1	0.274686
411	2020	1	0.0111984	0		0.142565	2.83321	0.030471	1	1.6281	0.38	1.11982	0.715042	0.03085	24	23.14	0.254467
411	2021	0	0	0		0.090938	2.83321	0.03235	1	1.6288	0	1.01514	0.712904	0.028979	25	23.23	0.282814
413	2013	1	0.0480059	0	-0.229791	0.23459	2.63906	0.045339	0	2.6604	0.8	1.34125	0.349694	-0.891115	17	22.92	0.484853
413	2014	1	0.0115535	0	-0.290314	0.240831	2.56495	0.072919	0	1.7365	0.83	0	0.480613	-0.004877	18	23.25	0
413	2016	1	0.432719	0	0.945181	0.213306	2.77259	0.027987	0	1.5883	0.86	1.42553	0.507345	0.048268	20	24.57	0.345594
413	2017	1	0.077567	0	-0.741104	0.0205913	2.48491	0.028646	0	0.9484	1	1.22292	0.526364	0.025171	21	24.94	0.387299
413	2019	1	0.0001643	0	2.52088	0.247253	2.70805	-0.022995	0	0.7765	1.5	0.833206	0.534897	-0.041511	23	24.94	0.558208
415	2013	1	0.0872936	0		0.459836	2.94444	0.023349	0	0.4984	0	1.00993	0.853207	0.096484	17	24.77	0.145349
415	2014	0	0	0		0.420785	2.94444	0.017404	0	0.5636	0	1.12312	0.81397	0.082883	18	24.94	0.165636
415	2015	1	0.309591	0		0.0996854	2.94444	0.013557	0	0.3949	0	0.996472	0.753311	0.103575	19	25.61	0.247562
415	2016	1	0.164013	0		0.248565	2.83321	0.013115	0	0.638	0	1.01507	0.825802	0.10572	20	26.1	0.171611
415	2017	1	0.598498	0		0.121769	2.56495	0.010507	0	0.6316	0	1.00035	0.882109	0.097046	21	26.43	0.11785
415	2018	1	0.478967	0		0.147955	2.63906	0.009322	0	0.6384	0	0.93412	0.807246	0.068027	22	26.38	0.206348
415	2019	1	0.460542	0		0.121577	2.77259	0.012514	0	0.7275	0	0.932873	0.794467	0.069539	23	26.31	0.220322
415	2020	1	0.582467	0		0.222413	2.48491	-0.034353	0	0.7869	0	0.938769	0.833928	0.054405	24	26.25	0.176904
415	2021	0	0	0		0.304825	2.3979	-0.004548	0	0.7869	0.33	0.949434	0.839347	0.064314	25	26.24	0.169209
415	2022	1	0.0445235	0		0.173524	1.09861	-0.008991	0	0.7869	1	0.922725	0.835867	0.084648	26	26.3	0.177878
416	2013	0	0	0			2.63906	0.022552	0	0.2491	0	3.99704	0.119955	-0.002826	17	20.66	0.220174
416	2014	0	0	0			2.56495	0.106606	0	0.2012	0	4.73281	0.049781	-0.132868	18	20.66	0.200773
416	2015	0	0	0			2.63906		0	0.0949	0						0.16091
416	2016	0	0	0			2.63906		0	0.3378	0						0.152943
416	2017	0	0	0			2.63906		0	0.3453	0						0.235997
416	2018	0	0	0		0.164758	2.63906		0	0.1303	0						0.409726
416	2019	0	0	0		0.00069547	2.56495		0	0.1082	0						0.305974
416	2020	0	0	0.293353		0.202466	2.56495		0	0.1449	0						0.297568
416	2021	0	0	0		0.119077	2.56495		0	0.184	0.67						0.433867
417	2013	0	0	0.0366769	-1.18131	0.60455	2.3979	0.063087	1	0.8739	0.19	1.19096	0.540901	0.056328	17	22.74	0.385486
417	2014	0	0	0	-1.02014	0.526656	2.3979	0.056121	1	0.9679	0	1.34537	0.532677	0.059885	18	22.8	0.347356
417	2015	0	0	0	-1.0239	0.445181	2.48491	0.040088	1	1.1337	0	1.55755	0.530825	0.036776	19	22.84	0.301227
417	2016	0	0	0.00878705	-0.79329	0.474053	2.3979	0.039236	1	0.3253	0	1.28096	0.551745	0.079199	20	22.95	0.349936
417	2017	0	0	0	-0.994085	0.444778	2.48491	0.02931	1	0.3658	0	1.19549	0.572341	0.068736	21	23.04	0.357728
417	2018	0	0	0	-0.720319	0.264397	2.48491	0.029851	1	0.4213	0	0.897159	0.575794	0.068615	22	23.08	0.472833
417	2019	0	0	0	-0.656493	0.163393	2.48491	0.022839	1	0.3608	0	0.918164	0.562743	-0.037436	23	23.1	0.476229
417	2020	0	0	0	-0.829631	0.270912	2.48491	0.017011	1	0.4271	0	0.902535	0.564571	0.025246	24	23.13	0.482451
417	2021	0	0	0.0959452	-0.963195	0.15354	2.48491	0.019147	1	0.2576	0	0.876295	0.609406	0.086995	25	23.28	0.445734
417	2022	0	0	0.353325	-1.59535	0.250737	0.693147	0.017444	1	0.11	0	0.927407	0.601921	0.046208	26	23.29	0.429239
418	2013	1	0.401157	0			2.70805	0.051478	0	0.5761	0	1.1439	0.508342	0.107677	16	22.94	0.429808
418	2014	0	0	0.176903			2.56495	0.069512	0	0.6572	0	1.2217	0.54779	0.179681	17	23.15	0.370148
418	2015	0	0	0.20457			2.56495	0.073503	0	0.6067	0	1.52445	0.582086	0.316319	18	23.39	0.274141
418	2016	0	0	0.090347			2.56495	0.071099	0	0.6466	0	1.6052	0.631521	0.271927	19	23.66	0.229554
418	2017	0	0	0.0293819			2.56495	0.080063	0	0.6559	0	2.34501	0.614859	0.106733	20	23.78	0.164239
418	2018	0	0	0.0416079			2.89037	0.090442	0	0.7366	0	1.67122	0.586257	0.123013	21	23.88	0.247569
418	2019	1	0.0001643	0.00118397
418	2020	1	0.00516548	0
418	2021	1	0.0144458	0
418	2022	1	0.0267262	0
420	2013	1	0.00480561	0.0189676			2.89037	-0.107682	1	0.1618	0	1.21459	0.957023	-0.040581	17	22.11	0.035384
420	2014	1	0.118327	0			3.09104	-0.000531	1	2.197	0	1.3587	0.692103	-0.015267	18	21.92	0.226612
420	2015	1	0.00642627	0			3.04452	0.000945	1	2.197	0	1.75571	0.632747	-0.049368	19	21.7	0.209176
420	2016	1	0.00756092	0			2.99573	0.005009	1	1.3931	0	1.34904	0.417175	-0.043283	20	22.25	0.432028
420	2017	1	0.00022769	0			3.17805	0.013822	1	1.2226	0	1.46275	0.550183	0.006853	21	22.54	0.307515
420	2018	0	0	0		0.126083	3.13549	0.019716	1	1.0539	0	1.09751	0.591152	0.028656	22	22.69	0.372524
420	2019	0	0	0		0.200701	3.13549	0.011789	1	1.9606	0	1.13705	0.643893	0.010494	23	22.86	0.313184
420	2020	0	0	0		0.0947015	2.83321	-0.026694	1	1.8702	0	1.07046	0.641798	0.012029	24	22.89	0.334625
420	2021	0	0	0		0.0752109	2.77259	-0.015149	1	1.7117	0	1.96496	0.662834	0.019438	25	22.89	0.17159
420	2022	0	0	0		0.102888	1.94591	-0.008225	1	1.3439	0	1.55012	0.588122	0.037447	26	23.08	0.265707
421	2013	0	0	0			2.48491	0.040215	1	0.3589	0	1.13188	0.47894	0.073651	17	21.6	0.460348
421	2014	1	0.206565	0.648179			2.48491	0.072774	1	0.3666	0	1.46743	0.387614	0.121033	18	21.56	0.417317
421	2015	1	0.0585917	0			2.77259	0.05394	1	0.1815	0	1.18459	0.474536	-0.018221	19	22.62	0.443582
421	2016	0	0	0			2.94444	0.041042	1	0.1853	0	1.14713	0.491874	-0.02051	20	22.68	0.442954
421	2017	0	0	0			2.70805	0.022827	1	0.1666	0	1.00879	0.686656	0.443577	21	23.11	0.310614
421	2018	0	0	0		0.0260587	2.89037	0.021079	1	0.1623	0	0.920862	0.697497	0.086062	22	23.16	0.3285
421	2019	0	0	0.948602		0.0489622	2.63906	0.015037	1	0.1623	0.71	0.919042	0.705187	-0.079292	23	23.22	0.320783
421	2020	0	0	0		0.0664204	2.3979	0.053844	1	0.1577	0.6	1.00257	0.649452	-0.155257	24	23.12	0.349649
421	2021	0	0	0.395936		0.0158118	2.3979	0.011834	1	0.173	0	0.912456	0.712896	0.094973	25	23.37	0.314649
421	2022	0	0	0		0.165343	0	0.005626	1	0.1541	0	0.924054	0.740399	-0.041207	26	23.46	0.280937
422	2013	0	0	0	-2.50389	0.135284	2.3979	0.00567	1	0.5395	0.2	0.949511	0.788887	0.096522	17	24.29	0.222338
422	2014	0	0	0	-2.55136	0.0445444	2.94444	0.002114	1	0.5828	0.57	0.979343	0.79884	0.103463	18	24.34	0.205403
422	2015	0	0	0	0.695087	0.0241253	2.94444	0.001357	1	0.7137	0.5	0.97269	0.798188	0.129412	19	24.41	0.207478
422	2016	0	0	0	0.286241	0.103029	2.94444	-0.035406	1	0.8314	0.71	1.00836	0.828894	0.061374	20	24.41	0.169687
422	2017	0	0	0	-0.0568417	0.00010922	2.83321	-0.158262	1	0.3478	0	1.06452	0.95199	0.030572	21	24.21	0.0451
422	2018	0	0	0	-0.651153	0.148477	3.09104		1	0.4625	0						0.078661
422	2020	0	0	0	-0.318663	0.101252	2.94444		1	0.9725	0						0.057061
422	2021	0	0	0	-1.28057	0.0575072	2.89037	0.099647	1	0.9303	0.45	1.72673	0.809812	0.166182	25	23.76	0.110144
422	2022	0	0	0		0.168733	2.07944	0.138788	1	0.7992	0.53	1.32534	0.653785	0.185045	26	23.7	0.261227
423	2013	0	0	0	-0.96849	0.442189	3.04452	0.203975	1	0.2554	0.44	4.47529	0.149746	0.165068	17	22.51	0.189988
423	2014	0	0	0.0301351	-1.67892	0.349791	2.99573	0.183953	1	0.2723	0	3.45925	0.192	0.109889	18	22.73	0.233577
423	2015	0	0	0.466769	-1.33843	0.0203766	3.09104	0.190244	1	0.3211	0	4.14971	0.177256	0.131048	19	22.88	0.198265
423	2016	0	0	0.212734	-1.25728	0.142038	2.94444	0.186454	1	0.417	0	3.69757	0.157136	0.072549	20	23.02	0.227951
423	2017	0	0	0.0347112	-1.01844	0.107349	2.94444	0.165158	1	0.6893	0	3.38682	0.202369	0.17663	21	23.24	0.23551
423	2018	0	0	0.0400718	-0.933488	0.0984183	2.94444	0.150441	1	0.901	0	2.04788	0.183198	0.081533	22	23.35	0.398851
423	2019	0	0	0.00196934	0.132832	0.19441	2.94444	-0.038218	1	0.8915	0	2.12467	0.139923	-0.08075	23	23.18	0.404804
423	2020	0	0	0.0183252	-0.509557	0.153447	2.94444	0.003741	1	0.9654	0	2.41886	0.107124	0.068433	24	23.12	0.369132
423	2021	0	0	0.114817	-0.297869	0.112635	3.04452	0.037746	1	0.8587	0	2.88236	0.140407	0.25579	25	23.18	0.298225
423	2022	0	0	0.108646	1.03819	0.183751	2.99573	0.061689	1	0.8444	0.14	2.28789	0.18055	0.184458	26	23.26	0.358168
425	2013	0	0	0.00211085	-1.06864	0.197892	2.77259	0.03153	1	0.2174	0.33	0.918514	0.598504	-0.008409	17	24.62	0.437115
425	2014	0	0	0	0.0910212	0.252727	2.83321	0.00833	1	0.1722	0	1.25828	0.581602	0.014336	18	24.61	0.332516
425	2015	0	0	0	-0.346448	0.151258	2.83321	-0.001468	1	0.1923	0.5	1.22207	0.517557	0.002204	19	24.48	0.394774
425	2016	0	0	0	-1.30932	0.0880377	2.3979	0.004925	1	0.1923	0	1.07272	0.534267	0.05251	20	24.51	0.434161
425	2017	1	0.200155	0	0.238607	0.170992	2.56495	0.02067	1	0.1491	0	1.16823	0.516661	0.071706	21	24.63	0.413734
425	2018	1	0.503807	0	-0.341854	0.145211	2.63906	0.033562	1	0.3479	0	0.926571	0.504644	0.06648	22	24.84	0.534612
425	2019	0	0	0	1.06686	0.143827	2.63906	0.047164	1	0.4414	0	1.10633	0.564685	0.083847	23	25.07	0.393475
425	2020	0	0	0	0.455946	0.122164	2.83321	0.040804	1	0.4222	0	1.07681	0.627759	0.036087	24	25.24	0.345689
425	2021	0	0	0.0959452	-0.314934	0.164269	2.77259	0.051325	1	0.3545	0.2	1.08851	0.662188	0.08794	25	25.42	0.310344
425	2022	0	0	0		0.159274	1.79176	0.024529	1	1.0393	1	1.01228	0.687841	0.009474	26	25.89	0.308372
426	2013	0	0	0			2.63906	0.011735	0	0.962	0	1.31543	0.358713	0.009972	17	22.17	0.487511
426	2014	1	0.0147176	0			2.63906	0.040158	0	0.962	0	1.8588	0.299452	-0.041281	18	22.09	0.376881
426	2015	1	0.00359173	0			2.83321	-0.007095	0	0.9816	0	0	0.337222	-0.011608	19	22.13	0
426	2016	1	0.836718	0			2.94444	0.009137	0	0.8997	0						0.294153
426	2017	1	0.0334722	0			2.99573	0.059322	0	0.8931	0.33	1.85514	0.423948	0.119527	21	22.96	0.310516
426	2018	0	0	0		0.178296	2.83321	-0.019101	0	0.8908	0.33	1.33417	0.427777	0.122978	22	22.91	0.428898
426	2019	0	0	0		0.0246827	2.94444	0.011026	0	0.8289	0.5	1.32225	0.420149	0.049545	23	22.95	0.438534
426	2020	0	0	0		0.0435878	2.70805	-0.019738	0	0.7496	0.33	1.79714	0.446472	0.04503	24	22.95	0.308005
426	2021	0	0	0		0.0296205	2.94444	0.027224	0	0.6039	0.33	1.70346	0.406827	0.073861	25	22.93	0.348217
426	2022	0	0	0		0.0263606	0	0.018068	0	0.6108	0.33	1.46986	0.422657	0.085791	26	22.99	0.392787
428	2013	0	0	0			2.70805	0.013847	1	0.0539	0	1.31351	0.76369	0.031907	17	22.81	0.179907
428	2014	0	0	0			2.83321	-0.010396	1	0.0428	0	1.25628	0.80305	0.014195	18	22.95	0.156773
428	2015	1	0.0134263	0			2.83321	-0.003674	1	1.0237	0	1.52114	0.642123	0.019855	19	22.98	0.23527
428	2016	0	0	0			2.83321	-0.049143	1	1.0939	0	1.35055	0.666576	0.0108	20	22.91	0.24688
428	2017	0	0	0			2.83321	-0.007831	1	0.9474	0	1.10496	0.676985	0.020944	21	22.92	0.29233
428	2018	0	0	0		0.163865	2.77259	-0.097033	1	0.96	0	1.01011	0.658974	0.015192	22	22.7	0.337613
428	2019	0	0	0		0.176293	2.83321	0.000313	1	0.9163	0	1.03248	0.626011	0.054362	23	22.61	0.362223
428	2020	0	0	0		0.113129	2.77259	-0.097332	1	0.7956	0	1.13898	0.699642	-0.009332	24	22.54	0.263707
428	2021	0	0	0		0.0480304	2.63906	0.001259	1	0.7879	0	1.25217	0.681896	0.005358	25	22.45	0.254043
428	2022	0	0	0		0.147768	0	-0.071362	1	0.734	0	2.00268	0.738665	0.000904	26	22.39	0.130493
429	2013	1	0.00887643	0			2.77259	0.007881	1	0.1298	0.73	0.904573	0.601973	0.057581	15	23.26	0.440017
429	2014	1	0.047778	0.00906017			2.94444	0.028677	1	0.1188	0.67	0.956221	0.530826	0.076194	16	23.25	0.490655
429	2015	1	0.0565688	0			2.94444	0.044552	1	0.131	0.67	1.04019	0.493845	0.079673	17	23.22	0.486598
429	2016	1	0.619635	0			2.83321	0.072942	1	1.6029	0.7	1.07925	0.449772	0.127208	18	23.5	0.509824
429	2017	1	0.335958	0			2.77259	0.103504	1	1.6029	0.58	1.12618	0.427832	0.136569	19	23.53	0.508059
429	2018	0	0	0.00012106		0.0494504	2.77259	0.116799	1	1.6029	0.62	1.11226	0.383508	0.115956	20	23.51	0.554268
429	2019	0	0	0		0.103937	2.89037	0.082015	1	1.6022	0.57	1.26173	0.420036	0.122028	21	23.6	0.459659
429	2020	0	0	0		0.168604	2.77259	0.069088	1	1.6022	0.62	1.05421	0.481871	0.127556	22	23.71	0.491488
429	2021	0	0	0		0.238659	2.70805	0.128566	1	1.6022	0.69	1.12764	0.400237	0.185823	23	23.66	0.531877
429	2022	0	0	0		0.182907	2.99573	0.088546	1	1.6193	0.37	1.14418	0.439049	0.145797	24	23.73	0.490264
430	2013	1	0.472839	0.00164006			2.83321	0.086954	1	0.7438	0	2.58489	0.280697	0.1658	17	20.22	0.278272
430	2014	0	0	0			2.63906	0.087686	1	0.6572	0	3.00148	0.272118	0.181405	18	20.34	0.242508
430	2015	0	0	0			2.77259	0.131	1	0.6572	0	4.26907	0.29778	0.305316	19	20.59	0.16449
430	2016	1	0.00655311	0			2.83321	0.029568	1	0.6572	0	2.03206	0.667676	0.151781	20	21.44	0.163541
430	2017	0	0	0			2.94444	0.028261	1	0.7165	0	1.51917	0.331729	0.059842	21	21.57	0.439892
430	2018	0	0	0		0.182677	2.83321	0.01001	1	0.7165	0	1.12253	0.36453	0.063151	22	21.64	0.566106
430	2019	1	0.00914294	0		0.121953	2.83321	0.004257	1	0.7165	0	1.15536	0.399074	0.062432	23	21.7	0.52012
430	2020	1	0.598263	0		0.0154919	2.63906	-0.03298	1	0.7165	0.43	1.12991	0.459123	-0.008104	24	21.75	0.47869
430	2021	0	0	0		0.285747	2.83321	-0.047583	1	0.724	0.5	1.27003	0.518701	-0.004451	25	21.77	0.378966
430	2022	1	0.00745012	0		0.0336011	0	-0.090872	1	0.6669	0.43	1.72244	0.612681	-0.005528	26	21.77	0.224866
488	2013	1	0.00276193	0.0687861	-0.662711	0.54399	2.89037	0.014527	1	0.927	1.13	0.893466	0.691966	0.023522	13	24.58	0.344763
488	2014	0	0	0.16831	-0.15599	0.365231	2.83321	0.007978	1	0.9906	1.14	0.941878	0.747491	0.020736	14	24.76	0.268091
488	2015	0	0	0	-0.398168	0.194631	2.99573	0.012544	1	1.4785	1.14	0.973996	0.778623	-0.171084	15	25.08	0.227287
488	2016	0	0	0	-0.889304	0.180816	3.13549	0.02458	1	1.6854	1.17	0.955363	0.725773	0.027617	16	25.13	0.28704
488	2017	0	0	0	-0.333172	0.0964701	3.17805	0.035588	1	1.8553	1	0.98981	0.713381	0.000289	17	25.38	0.28957
488	2018	1	0.035901	0	4.17621	0.301038	3.17805	0.024352	1	1.8378	1	0.913039	0.754349	0.133488	18	25.38	0.269048
488	2019	0	0	0	3.68349	0.310258	3.21888	0.017898	1	1.8213	1.33	0.889442	0.731114	0.116149	19	25.31	0.302309
488	2020	0	0	0	1.65954	0.239629	3.13549	0.020816	1	1.8192	1.25	0.911487	0.718262	0.114944	20	25.24	0.309097
488	2021	0	0	0.171672	0.743689	0.211609	3.09104	0.025225	1	1.7174	1	0.953638	0.727832	0.093714	21	25.14	0.2854
488	2022	0	0	0.0553949		0.248031	2.48491	0.003765	1	1.8476	1	0.891511	0.718529	0.04163	22	25.16	0.315723
498	2013	0	0	0	-0.51635	0.157124	2.94444	0.02779	1	0.2038	0.75						0.217949
498	2014	0	0	0	-0.413646	0.0978252	2.77259	0.031108	1	0.2305	0.75						0
498	2015	0	0	0	0.0095865	0.0730888	2.89037	0.036262	1	0.1541	0.67						0.24065
498	2016	1	0.0426963	0	-0.0324683	0.200764	2.70805	0.028649	1	0.1609	0.75	1.11375	0.769289	0.078174	19	23.43	0.207147
498	2017	1	0.00270431	0	-1.39364	0.12177	2.94444	0.032784	1	0.1513	0.73	1.07628	0.769372	0.015451	20	23.59	0.183646
498	2018	1	0.0151767	0.0221989	-1.66947	0.140462	2.89037	0.028341	1	0.1406	0.8	0.988602	0.733793	0.047093	21	23.9	0.269276
498	2019	0	0	0	-0.911211	0.105923	2.99573	0.025555	1	0.1342	0.56	0.906138	0.742626	0.00193	22	24.19	0.284034
498	2020	0	0	0	-0.550964	0.0872935	2.94444	0.026788	1	0.5911	0.41	0.973707	0.765899	0.025676	23	24.73	0.240423
498	2021	0	0	0.05131	-1.09421	0.0383395	2.83321	0.032991	1	0.4127	0.36	0.940463	0.759996	-0.042782	24	25.15	0.255197
498	2022	0	0	0	1.02125	0.288504	2.07944	0.030791	1	0.3185	0.24	0.889153	0.777271	0.001823	25	25.36	0.250496
501	2013	0	0	0		0.526404	2.63906	0.04798	1	1.2481	0	1.26479	0.752536	0.167156	21	23.26	0.195656
501	2014	0	0	0		0.341845	2.70805	0.040972	1	1.193	0	1.27216	0.759467	0.081932	22	23.47	0.189074
501	2015	1	0.00981126	0.0777659		0.377596	2.56495	0.045105	1	1.0154	0	1.38844	0.767476	0.05453	23	23.6	0.167472
501	2016	1	0.355073	0.0919609		0.379612	2.56495	0.055819	1	1.2577	0	1.26489	0.659722	0.083759	24	23.6	0.269018
501	2017	0	0	0.00701511		0.258594	2.56495	0.068887	1	1.2585	0	1.24587	0.601671	0.01453	25	23.61	0.31972
501	2018	0	0	0		0.145091	2.48491	0.045876	1	1.2585	0	0.963085	0.639567	0.139056	26	23.85	0.374248
501	2019	0	0	0		0.128201	2.56495	0.051918	1	1.0798	0	1.02972	0.596956	0.061955	27	23.88	0.391412
501	2020	0	0	0		0.146276	2.48491	0.024008	1	1.0747	0	0.95812	0.565163	0.052124	28	23.85	0.453844
501	2021	0	0	0		0.114451	2.48491	0.026693	1	1.0005	0	0.908032	0.621204	0.095445	29	24.06	0.417162
501	2022	0	0	0		0.196787	0	0.009911	1	1.0186	0	0.92853	0.648298	0.02212	30	24.15	0.378772
502	2013	0	0	0			2.89037	0.025901	0	0.1947	0	3.9757	0.210434	0.026128	21	19.55	0.198598
502	2014	0	0	0			2.89037	0.013899	0	0.5073	0	6.56725	0.167579	0.049666	22	19.42	0.126753
502	2015	1	0.0154881	0			2.70805	-0.059807	0	0.4146	0	14.8397	0.475371	-0.091954	23	19.82	0.035353
502	2016	1	0.00094861	0			2.63906	0.067701	0	0.5717	0.5	6.84045	0.596444	0.503484	24	20.25	0.058996
502	2017	0	0	0			2.77259	-0.163631	0	0.5951	0.5	4.62163	0.715851	-0.207037	25	20.07	0.061482
502	2018	1	0.14122	0			2.63906	0.183224	0	0.7907	0.33	3.82236	0.472495	-0.028536	26	19.85	0.138005
502	2019	0	0	0			2.70805	-0.0399	0	0.7038	0.5	5.45207	0.149953	-0.027987	27	19.32	0.155913
502	2020	0	0	0			2.63906	-0.08128	0	0.5347	0.5	7.50511	0.175108	-0.061687	28	19.26	0.109911
502	2021	0	0	0			2.70805		0	0.6424	0.6						0.227976
502	2022	0	0	0
503	2013	0	0	0		0.481669	2.48491	0.008636	0	0.143	0	13.2514	0.109044	0.107941	21	21.08	0.067235
503	2014	0	0	0.16831		0.263184	2.3979	0.013476	0	0.147	0	19.6491	0.074383	-0.017372	22	21.08	0.047107
503	2015	0	0	0.0777659	-0.962589	0.152517	2.48491	0.006508	0	0.1503	0	20.3634	0.068741	0.009346	23	21.12	0.045732
503	2016	0	0	0	-0.312104	0.305514	2.3979	0.00878	0	0.151	0.3	25.3794	0.053002	0.015483	24	21.12	0.037314
503	2017	0	0	0	0.741432	0.174028	2.3979	-0.000207	1	0.1259	0.22	26.8177	0.038413	-0.161842	25	21.09	0.035856
503	2018	0	0	0	1.4703	0.216239	2.30259	-0.14739	1	0.1541	0.57	11.1965	0.048998	-0.016003	26	20.97	0.084938
503	2019	0	0	0	0.141095	0.0783796	2.48491	0.01187	1	0.0969	0.56	11.8486	0.059551	0.051583	27	20.99	0.079372
503	2020	0	0	0.0108686	-0.431143	0.175926	2.3979	-0.187646	1	0.1156	0.67	6.05054	0.256475	-0.055351	28	20.98	0.122886
503	2021	0	0	0	-0.297063	0.127524	2.48491	-0.148554	1	0.0939	0.27	13.0853	0.339746	-0.08083	29	20.9	0.050457
503	2022	0	0	0	1.03513	0.162712	1.38629	-0.076459	1	0.1231	0.27	8.62618	0.354584	-0.134365	30	20.82	0.074821
504	2013	0	0	0			2.70805		1	0.8108	0						0.001813
504	2014	0	0	0.36908			2.94444		1	0.8022	0.36						0
504	2015	0	0	0			2.94444		1	0.7451	0.33						-0.001538
504	2016	0	0	0.0284018			2.89037		1	1.1325	0.27						0.014854
504	2017	0	0	0.0439923			2.94444	-0.089554	1	1.0184	0.25	18.7203	0.682708	-0.157388	25	19.82	0.016949
504	2018	0	0	0		0.149045	2.94444	-0.111028	1	0.9648	0	11.9909	0.685587	-0.037521	26	19.65	0.026221
504	2019	0	0	0		0.104164	2.94444		1	0.9042	0						0.042957
504	2020	0	0	0		0.0766279	2.94444		1	0.9062	0						0.031832
504	2021	0	0	0		0.235077	2.83321	-0.05021	1	0.8632	0.38	9.5985	0.832658	0.192574	29	20.31	0.017434
504	2022	0	0	0		0.166453	0	-0.053812	1	0.7725	0.44	7.39452	0.855561	0.252381	30	20.13	0.019533
505	2013	0	0	0			2.70805		1	0.0732	0						0.050806
505	2014	0	0	0			2.77259	-0.109853	1	0.1684	0	2.78715	0.988419	-0.19688	22	21.22	0.004155
505	2015	0	0	0			2.70805		1	0.2132	0	3.57624	1.13602	0.157769	23	21.26	-0.038034
505	2016	0	0	0			2.63906		1	0.2104	1						0.010191
505	2017	0	0	0			2.77259	0.034312	1	0.4049	0.8	1.27829	0.572467	-0.275497	25	22.53	0.334458
505	2018	0	0	0		0.00943675	2.77259	0.042937	1	0.3997	0.44	1.10248	0.422619	0.139775	26	22.32	0.523713
505	2019	0	0	0.948602		0.110635	2.70805	0.034148	1	0.3476	0.47	1.06748	0.428227	0.060475	27	22.38	0.535628
505	2020	0	0	0		0.0689735	2.70805	0.038491	1	0.3546	0.5	1.34898	0.455856	-0.047128	28	22.46	0.403373
505	2021	0	0	0		0.104604	2.70805	0.039565	1	0.3387	0.5	1.26053	0.452229	0.111007	29	22.52	0.434555
505	2022	0	0	0		0.0379082	0	0.026904	1	0.3304	0.56	1.31608	0.432821	-0.088187	30	22.53	0.430962
506	2013	0	0	0			2.77259	0.0518	0	0.8877	0.67	1.70703	0.450567	-0.006643	20	21.94	0.321865
506	2014	0	0	0			2.83321	-0.088363	0	0.619	0.8	0	0.515011	-0.05292	21	21.88	0
506	2015	0	0	0			2.89037	0.001792	0	0.9641	1						0.145513
506	2016	0	0	0			2.89037	0.003061	0	0.9681	0.9	3.66862	0.511496	-0.083526	23	21.9	0.133158
506	2017	0	0	0			2.70805	-0.18663	0	0.8325	0.88	3.26359	0.57663	0.034291	24	21.66	0.129725
506	2018	0	0	0		0.030109	2.70805	0.011787	0	0.5957	0.33	1.54643	0.559942	0.113114	25	21.65	0.284563
506	2019	0	0	0.948602		0.0444184	2.77259	-0.012259	0	0.6998	0.5	1.60302	0.582766	0.057607	26	21.69	0.26028
506	2020	0	0	0		0.0154994	2.63906	-0.209098	0	0.7129	0.57	1.71253	0.753075	0.050814	27	21.57	0.144187
506	2021	0	0	0		0.0238266	2.70805	-0.081305	0	0.5678	0.2	2.5282	0.762127	0.023424	28	21.25	0.094088
506	2022	0	0	0		0.0744708	0	0.129734	0	0.5307	0.5	2.35514	0.608697	-0.069024	29	21.26	0.166149
507	2013	1	0.00276193	0			2.83321	0.023178	1	0.1347	0	1.4255	0.354787	0.003629	20	22.09	0.452621
507	2014	0	0	0.648179			2.94444	0.003158	1	0.1154	0	1.80539	0.50672	0.050499	21	22.4	0.273226
507	2015	1	0.0364686	0			2.94444	0.014714	1	0.1216	0	1.54528	0.488875	0.038533	22	22.42	0.330766
507	2016	1	0.0225483	0.0449143			2.83321	0.021014	1	0.1533	0	1.34886	0.490038	0.05103	23	22.47	0.378069
507	2017	1	0.00013424	0.0439923			2.83321	0.028042	1	0.1568	0	1.81797	0.477613	0.064017	24	22.5	0.287346
507	2018	1	0.336183	0		0.0755157	2.83321	0.028223	1	0.1514	0	1.27861	0.522906	0.062326	25	22.65	0.373134
507	2019	0	0	0		0.138476	2.83321	0.026706	1	0.3613	0	1.0052	0.38872	0.044658	26	22.95	0.608121
507	2020	1	0.00519423	0	2.25198	0.37179	2.77259	0.021318	1	0.3691	0	0.961003	0.56503	0.03334	27	23.33	0.452621
507	2021	0	0	0	2.1599	0.31912	2.94444	0.029647	1	0.3032	0	0.925981	0.583037	0.051489	28	23.6	0.450294
507	2022	0	0	0	-0.373342	0.113119	2.19722	0.022287	1	0.2772	0	0.812568	0.562207	0.065972	29	23.76	0.538777
509	2013	0	0	0			2.94444		0	0.503	0.22						0.02663
509	2014	0	0	0.648179			2.94444	-0.087706	0	0.4729	0	5.06728	0.980329	-0.078009	21	20.26	0.003882
509	2015	0	0	0			2.94444	0.034955	0	0.3767	0.33	10.1297	0.941537	-0.014817	22	20.16	0.005771
509	2016	0	0	0			2.94444	-0.219049	0	0.3655	0	15.536	0.934028	-0.122214	23	19.65	0.004246
509	2017	0	0	0			2.94444	0.040606	0	0.4281	0	0	0.888114	-0.140006	24	19.53	0
509	2018	0	0	0		0.0139647	2.63906	-0.245957	0	0.356	0.7						0.006261
509	2019	0	0	0.948602		0.00294859	2.70805		0	0.3112	0.64	14.248	1.61844	-0.03074	26	18.87	-0.043405
509	2020	0	0	0		0.0121744	2.56495		0	0.2971	0.27						0.062978
509	2021	0	0	0		0.0244781	2.56495		1	1.0165	0.11						0.077733
509	2022	0	0	0		0.178816	0	0.010779	1	1.0165	0.67	7.30149	0.639894	0.03074	29	20.23	0.04932
510	2013	0	0	0			2.70805	-0.103768	0	1.5428	1	2.25117	0.48871	0.052717	20	21.33	0.227122
510	2014	0	0	0			2.70805	-0.081085	1	1.9063	0.8	2.40977	0.559173	0.068284	21	21.31	0.182933
510	2015	0	0	0			2.70805		0	1.517	0.6						0.142232
510	2016	0	0	0			2.99573	0.041099	0	1.216	0.67	5.62059	0.35885	0.168796	23	21	0.114072
510	2017	0	0	0			2.83321	0.028177	0	1.3517	0.5	3.70991	0.416092	0.034218	24	21.13	0.157391
510	2018	0	0	0		0.0780943	2.83321	0.069295	0	1.2981	0.33	1.87404	0.35626	0.138942	25	21.12	0.343503
510	2019	0	0	0		0.0373448	2.83321	0.040193	0	1.2	0.29	1.83113	0.347894	0.0462	26	21.2	0.356121
510	2020	0	0	0		0.0272613	2.3979	0.041525	0	1.5582	0.29	1.86896	0.39717	0.121261	27	21.32	0.322549
510	2021	0	0	0.0172097		0.0821454	2.3979	0.139461	0	1.6565	0.43	1.95063	0.374023	0.198497	28	21.5	0.320909
510	2022	0	0	0.0634381		0.0966656	0	0.005769	0	1.7075	0.43	1.85532	0.364708	-0.008919	29	21.56	0.342415
513	2013	0	0	0.0016632		0.217877	2.83321	0.079803	0	1.045	0.8	1.82639	0.451033	0.078098	20	22.61	0.300575
513	2014	1	0.0309743	0.00169503	-1.37003	0.197715	2.63906	0.075812	0	0.8516	0.88	1.86698	0.440964	0.109259	21	22.71	0.299433
513	2015	1	0.0572603	0.0135872	-0.988206	0.326169	2.56495	0.081654	0	0.8386	0.55	2.29563	0.404534	0.127049	22	22.81	0.259391
513	2016	1	0.0649333	0	-1.28688	0.350017	2.77259	0.07882	0	0.914	0.4	1.95849	0.325153	0.158367	23	23.08	0.344575
513	2017	1	0.0315205	0	1.04975	0.221666	2.77259	0.282286	0	0.8725	0.4	2.01009	0.293382	0.124972	24	23.49	0.351535
513	2018	1	0.190129	0	0.770062	0.307097	2.94444	0.067769	0	0.85	0.44	1.23149	0.326166	0.079736	25	23.58	0.54717
513	2021	1	0.0161789	0.0367286	1.1298	0.0469099	3.09104	0.087257	0	0.9335	0.37	1.67448	0.360313	0.092387	28	23.83	0.382021
513	2022	1	0.102515	0.0130023	-0.434736	0.0206291	2.3979	0.078647	0	0.9223	0.39	1.4024	0.399302	0.123935	29	23.94	0.428335
514	2013	0	0	0			2.83321	0.011929	1	0.0156	0	1.06684	0.589756	0.032414	20	22.76	0.38454
514	2014	0	0	0			2.94444	0.013838	1	0.0189	0	0	0.565628	-0.026648	21	22.78	0
514	2015	0	0	0			2.94444	-0.013679	1	0.0288	0.8						0.242221
514	2016	0	0	0			2.94444	0.011755	1	0.0328	0	1.98638	0.489082	0.029527	23	22.61	0.257211
514	2017	0	0	0			2.89037	0.015616	1	0.0146	0	1.27067	0.451933	0.091568	24	22.56	0.431323
514	2018	0	0	0		0.267962	2.89037	0.00662	1	0.0354	0.3	0.941484	0.472779	0.083941	25	22.61	0.559989
514	2019	0	0	0		0.37608	2.89037	0.041796	1	0.0228	0	1.03678	0.425527	0.0247	26	22.6	0.554093
514	2020	0	0	0		0.358505	2.89037	0.017689	1	0.0225	0.24	0.916595	0.498147	-0.21768	27	22.76	0.547519
514	2021	0	0	0.440659		0.451333	2.77259	0.02412	1	0.0231	0	0.91941	0.521048	0.060317	28	22.85	0.520934
516	2013	1	0.025822	0.00164006	-0.0414911	0.475999	2.48491	0.033648	0	0.5719	0.2	1.80202	0.644833	0.090233	20	22.01	0.197094
516	2014	1	0.114282	0	0.254176	0.437163	2.56495	0.099697	0	0.6352	0.11	2.99924	0.545332	0.084691	21	21.98	0.151595
516	2015	1	0.558513	0	-0.112483	0.00666019	2.56495	0.045356	0	0.5938	0.3	3.34023	0.373586	0.078055	22	22.39	0.187536
516	2016	0	0	0	-0.52371	0.164463	2.48491	0.036235	0	0.5577	0.13	3.1332	0.370194	0.082673	23	22.44	0.201011
516	2017	0	0	0	-1.32612	0.23682	2.56495	0.033738	0	0.5651	0.17	2.00995	0.377534	0.069549	24	22.49	0.309692
516	2018	0	0	0	-0.894858	0.114511	2.63906	0.307032	0	0.5784	0.33	1.53318	0.209426	-0.126974	25	22.71	0.515642
516	2019	0	0	0	-1.42598	0.36556	2.3979	-0.041127	0	0.6266	0.47	1.44523	0.501937	-0.004698	26	23.03	0.344625
516	2020	0	0	0	-1.22207	0.355369	2.56495	0.002873	0	0.6266	0.4	2.59356	0.584864	0.00412	27	23.22	0.160064
516	2021	0	0	0	-1.42395	0.119318	2.48491	-0.063448	0	0.3255	0.15	2.23501	0.599747	0.037638	28	23.31	0.179084
516	2022	1	0.133498	0.00721882		0.125066	0.693147	-0.090118	0	0.432	0.22	2.48549	0.679528	0.034634	29	23.31	0.128937
517	2013	0	0	0	-1.01269	0.220957	2.48491	0.055123	0	0.0966	0.62	1.04927	0.604261	0.129179	20	22.83	0.377158
517	2014	1	0.00055295	0	-1.65126	0.414965	2.48491	0.051517	0	0.1018	0.37	1.15246	0.387116	-0.077791	21	22.52	0.531804
517	2015	0	0	0	-1.64145	0.505126	2.83321	0.013015	0	0.7332	0.35	3.16223	0.543365	0.110011	22	22.79	0.144403
517	2016	0	0	0	-0.219978	0.173754	3.04452	0.013409	0	0.7317	1	2.12202	0.668969	0.022879	23	23.13	0.155998
517	2017	0	0	0	-0.339137	0.21573	2.56495	0.041041	0	0.7329	0.88	1.47138	0.678841	-0.023569	24	23.3	0.21827
517	2018	0	0	0	-0.243126	0.112145	2.89037	0.022543	0	0.7317	0.88	1.10141	0.803889	-0.205815	25	23.91	0.178054
517	2019	0	0	0	0.0180918	0.218902	2.63906	0.043884	0	0.7371	0.88	1.03958	0.831331	0.019238	26	24.41	0.162248
517	2020	0	0	0	-0.0402577	0.258083	2.70805	0.026233	0	0.7398	0.75	0.985115	0.844589	-0.268121	27	24.94	0.15776
518	2013	0	0	0			2.83321		0	1.4653	1	4.24186	0.111607	-0.02083	20	20.53	0.209435
518	2014	0	0	0			2.94444		0	2.4113	1	7.02699	0.117947	0.024423	21	20.52	0.125524
518	2015	0	0	0			2.94444		0	2.3472	0.75	9.02972	0.270619	-0.166381	22	20.54	0.080776
518	2016	0	0	0			2.3979		0	2.2593	0.75	9.38564	0.399331	0.013876	23	20.74	0.063999
518	2017	0	0	0			2.3979		0	1.7479	0.67	7.83373	0.274877	-0.010602	24	20.65	0.092564
518	2018	0	0	0		0.0892803	2.48491		0	1.7479	0	4.15313	0.305737	0.024223	25	20.65	0.167166
518	2019	0	0	0		0.0508248	2.48491		0	1.5007	0	4.35971	0.278996	0.063326	26	20.64	0.165379
518	2020	0	0	0		0.0580454	2.3979	0.033576	0	1.4964	0	6.56774	0.168336	0.109446	27	20.53	0.126629
518	2021	0	0	0		0.0334719	2.77259	-0.047881	0	1.7043	0.11	4.86639	0.190834	0.000189	28	20.5	0.166277
518	2022	0	0	0.0642462		0.0289121	0	-0.072189	0	1.8212	0.29	4.6177	0.195891	0.006087	29	20.42	0.174136
519	2013	1	0.131431	0			2.3979	0.077167	1	0.5499	0.43	1.29662	0.266653	-0.038652	20	22.32	0.565586
519	2014	1	0.197236	0			2.3979	0.080628	1	0.4892	0.45	1.52768	0.187715	-0.040388	21	22.31	0.531711
519	2015	1	0.0240207	0			2.3979	0.043789	1	0.4797	1	2.15014	0.192024	-0.028787	22	22.36	0.375778
519	2016	1	0.310659	0			2.3979	0.015138	1	0.473	1	1.44153	0.282296	0.019758	23	23.05	0.497876
519	2018	0	0	0	0.0624832	0.232479	2.77259	0.033357	1	1.1446	0.38	1.04855	0.245685	0.154063	25	23.07	0.719391
519	2019	0	0	0	-0.366673	0.16001	2.83321	0.023178	1	1.0305	0.33	1.14739	0.256386	0.087509	26	23.12	0.648094
519	2020	0	0	0	-0.986957	0.212164	2.77259	0.022567	1	1.4412	0.33	1.44645	0.29993	0.163771	27	23.22	0.483993
519	2021	0	0	0	0.0698121	0.219747	2.77259	0.034591	1	1.5642	0.13	3.00324	0.357772	0.129319	28	23.36	0.213845
519	2022	1	0.0171822	0		0.221318	2.48491	0.054593	1	1.6168	0.2	2.17207	0.350022	0.027253	29	23.43	0.299244
521	2013	1	0.402227	0			2.83321	0.032402	1	0.6789	0	1.03608	0.623602	0.068347	20	22.87	0.363292
521	2014	1	0.0104749	0.0356197			2.83321	0.031125	1	0.6798	0	1.12478	0.61834	0.019416	21	22.92	0.339319
521	2015	0	0	0.553206			2.89037	0.002341	1	0.5533	0.5	1.18613	0.622796	0.023473	22	22.93	0.318011
521	2017	0	0	0.00816735			2.89037	0.002261	1	0.5367	0.45	0.989368	0.676899	-0.044093	24	23.49	0.326573
521	2018	0	0	0.00536003		0.207673	2.83321	0.002241	1	0.4364	0.45	0.870803	0.66999	-0.013818	25	23.47	0.378972
521	2019	1	7.948e-05	0.0549903		0.218888	2.99573	0.003064	1	0.404	0.36	0.876621	0.640058	0.082574	26	23.38	0.410601
521	2020	1	8.94e-05	0		0.288078	3.04452	-0.004913	1	0.414	0.67	1.04264	0.69186	0.098824	27	23.5	0.295539
521	2021	1	0.00015909	0.0959452		0.187033	2.70805	0.005733	1	0.4052	0.6	0.905926	0.671189	0.009993	28	23.44	0.362955
521	2022	1	0.0267262	0.33656		0.144267	1.09861	0.017104	1	0.4283	0.6	0.905332	0.658092	0.096452	29	23.51	0.377661
523	2013	0	0	0			2.77259	0.013143	1	0.1332	0	2.22587	0.58191	0.067559	20	21.64	0.187832
523	2014	0	0	0.36908			2.83321	0.013271	1	0.1502	0	2.11447	0.642641	-0.018268	21	21.83	0.169006
523	2015	1	0.425725	0			2.63906	0.008405	1	0.2047	0	2.5914	0.68796	-0.013651	22	21.98	0.120414
523	2016	1	0.0360273	0			2.70805	0.00935	1	0.6874	0	1.8494	0.571952	-0.196996	23	22.15	0.231453
523	2017	0	0	0			2.77259	0.007023	1	0.6858	0.3	1.40766	0.617673	-0.038299	24	22.29	0.271605
523	2018	0	0	0		0.175184	3.04452	-0.029572	1	0.6075	0	1.11189	0.732223	-0.098849	25	22.55	0.240831
523	2019	0	0	0		0.266968	2.77259	-0.01529	1	0.5364	0.4	1.43637	0.791522	-0.081106	26	22.7	0.145142
523	2020	0	0	0		0.138017	2.48491		1	0.5722	0	2.70878	1.95656	-0.262353	27	21.95	-0.353133
523	2021	0	0	0		0.0237882	2.77259		1	1.0036	0						0.159044
523	2022	0	0	0		0.0822445	2.30259	-0.030586	1	1.7203	0.1	2.90587	0.585034	-0.116264	29	21.57	0.142803
524	2013	0	0	0			2.77259	0.045218	1	0.4593	0.5	2.29281	0.160154	0.073807	20	20.45	0.366295
524	2014	0	0	0			2.83321	0.046564	1	0.5182	0.38	4.57953	0.29115	0.061244	21	20.48	0.154787
524	2015	0	0	0			2.94444	0.046514	1	0.5394	0.8	6.6098	0.269534	0.069938	22	20.55	0.110513
524	2016	0	0	0.034029			2.63906	0.035894	1	0.5187	0.92	5.14463	0.269299	0.050255	23	20.56	0.142032
524	2017	1	0.0429723	0			2.89037	0.041727	1	0.7496	0.57	1.45963	0.419242	0.153928	24	22.21	0.39788
524	2018	1	0.00120277	0.883602		0.0603105	2.89037	0.04756	1	0.7464	0.78	1.17931	0.432239	0.055666	25	22.25	0.481433
524	2019	0	0	0.978792		0.00321791	2.89037	0.060548	1	0.7464	0.8	1.19424	0.425437	0.068582	26	22.29	0.481112
524	2020	0	0	0		0.0823337	2.89037	-0.07438	1	0.6968	0.8	1.82789	0.321346	-0.089715	27	21.98	0.371277
524	2021	0	0	0		0.240316	2.77259	-0.046091	1	0.6822	0.83	1.8748	0.283611	-0.028119	28	21.87	0.382115
524	2022	0	0	0		0.115652	2.70805	-0.063859	1	0.6492	0.82	3.00092	0.310567	-0.015517	29	21.82	0.229741
525	2013	0	0	0			2.94444	0.036025	0	0.4022	0.33	1.21653	0.654953	0.100888	20	23.06	0.283632
525	2014	0	0	0.00858311			2.70805	0.037753	0	0.4141	0.2	1.38009	0.630683	0.075577	21	23.1	0.267603
525	2015	0	0	0			2.70805	0.015974	0	0.4646	0.56	1.55693	0.518339	0.022884	22	22.84	0.309365
525	2016	0	0	0			2.63906	0.012032	0	0.3662	0.64	1.42621	0.540696	0.032182	23	23.08	0.322044
525	2017	0	0	0			2.89037	0.057679	0	0.2964	0.75	1.44088	0.548565	0.048731	24	23.23	0.313305
525	2018	0	0	0			2.89037	0.047501	0	0.2964	0.78	1.21953	0.644051	0.030382	25	23.32	0.291875
525	2019	1	0.00634648	0			3.29584	-0.024475	0	0.2873	0.8	1.07971	0.670422	0.109175	26	23.35	0.305247
525	2020	1	0.631683	0			3.17805	-0.012916	0	0.2448	0.67	0.94902	0.64406	0.016754	27	23.17	0.375061
525	2021	1	0.0146859	0			3.09104		0	0.2698	0.33						0.041726
525	2022	0	0	0			2.30259		0	0.1575	0.33						0.089531
526	2013	0	0	0			2.56495	-0.033609	0	0.5354	0.19	9.54413	0.214055	-0.021892	20	19.1	0.082348
526	2014	0	0	0			2.63906	0.010095	0	0.4926	0	9.38427	0.214994	0.063804	21	19.12	0.083651
526	2015	0	0	0			2.70805	-0.040184	0	0.7349	0.12	19.6997	0.570159	0.015433	22	19.63	0.02182
526	2016	0	0	0			2.63906	-0.029316	1	1.7287	0.8	2.07687	0.987003	0.25718	23	21.96	0.006258
526	2017	0	0	0			2.77259		1	1.696	0.83						0
526	2018	1	0.0231121	0		0.0626452	2.63906	0.00281	1	1.7133	0.75						0.014235
526	2019	0	0	0		0.123778	2.56495	0.003424	1	1.6844	0.75	1.80656	0.974683	0.068102	26	22	0.014014
526	2020	0	0	0		0.192885	2.56495	0.012169	0	2.0058	0.6	2.39616	0.962444	0.04652	27	21.98	0.015673
526	2021	0	0	0		0.0674365	2.56495	-0.155571	0	2.2637	0.6	1.49897	0.880037	-0.024743	28	21.97	0.080031
528	2013	0	0	0.00057652	0.31656	0.0297326	3.09104	0.014959	1	0.1244	0.5	0.901597	0.577607	0.047974	20	23.82	0.468494
528	2014	0	0	0.10617	-1.152	0.0637815	3.09104	0.009286	1	0.1021	0.5	1.24175	0.561288	0.024567	21	23.76	0.353302
528	2016	0	0	0	1.14897	0.0375868	3.13549	0.002311	1	0.2224	0	0.969793	0.570183	0.06761	23	23.75	0.443205
528	2017	0	0	0.00259137	0.152238	0.00458516	2.94444	0.014879	1	0.1778	0	1.02222	0.579048	0.046279	24	23.8	0.411802
528	2018	1	0.125806	0.00074517	-0.204475	0.0828109	2.94444	0.032083	1	0.2121	0	0.95353	0.614775	0.027681	25	23.99	0.403999
528	2019	0	0	0	0.163283	0.081356	2.94444	0.03596	1	0.216	0	0.980499	0.637307	0.070867	26	24.12	0.369907
528	2020	1	0.0502765	0	-0.238515	0.11208	2.89037	0.039561	1	0.197	0	0.969404	0.649732	0.067238	27	24.25	0.361323
528	2021	0	0	0	0.24482	0.154624	2.94444	0.025171	1	0.1961	0	0.882702	0.600767	0.020641	28	24.42	0.452286
528	2022	0	0	0	0.708886	0.204954	2.30259	0.015307	1	0.7074	0	0.934082	0.593573	0.0237	29	24.47	0.435109
529	2013	1	0.0203464	0			2.3979	0.061533	1	0.1079	0	3.19655	0.293831	0.028817	20	20.99	0.220916
529	2014	1	0.0630617	0			2.3979	0.104208	1	0.111	0.67	3.76835	0.270361	0.113612	21	21.11	0.193623
529	2015	1	0.532068	0			2.94444	0.051272	1	0.1016	0.67	4.94864	0.208073	0.036237	22	21.1	0.160029
529	2016	0	0	0			2.3979	0.067765	1	0.0948	0.33	4.45162	0.214726	0.127366	23	21.19	0.176402
529	2017	0	0	0			2.48491	0.076302	1	0.1033	0.57	2.19986	0.291799	0.182963	24	21.44	0.32193
529	2018	1	0.00430193	0		0.150127	2.3979	0.090766	1	0.0977	0.67	1.48479	0.256164	0.062278	25	21.47	0.50097
529	2019	0	0	0		0.184344	2.63906	0.111579	1	0.1093	0.67	1.83885	0.301763	0.07069	26	21.67	0.379713
529	2020	0	0	0		0.102902	2.3979	0.090507	1	0.1118	0.77	1.50076	0.452043	0.224184	27	22.04	0.365119
529	2021	0	0	0		0.0198826	2.70805	0.081687	1	0.1332	0.79	1.26086	0.486451	0.051431	28	22.27	0.407301
529	2022	0	0	0.429666		0.395172	1.79176	0.16431	1	0.043	0.75	1.35365	0.468019	0.051977	29	22.47	0.392998
530	2013	0	0	0.0141088		0.299518	2.77259	0.05357	1	0.6826	0.5	1.32238	0.322938	0.002598	20	21.81	0.512001
530	2014	0	0	0		0.315313	2.63906	0.037499	1	0.5874	1	1.38471	0.324261	0.009603	21	21.84	0.488002
530	2015	1	0.0593011	0		0.436153	2.63906	0.032141	1	0.7151	1.25	1.6202	0.335244	-0.016558	22	22.13	0.410293
530	2016	1	0.418997	0		0.305554	2.63906	0.036506	1	0.7265	1.25	1.38991	0.334328	-0.001888	23	22.33	0.478931
530	2017	0	0	0	-1.60506	0.566575	2.94444	0.0364	1	0.6027	1.5	1.08843	0.378105	-0.040665	24	22.45	0.571369
530	2018	0	0	0	-0.364011	0.284441	2.94444	0.020117	0	0.519	1.5	0.827665	0.378905	-0.021293	25	22.44	0.750418
530	2019	0	0	0	-0.298318	0.233865	2.99573	0.015587	1	0.52	1.5	0.889845	0.374875	0.00228	26	22.43	0.702509
530	2020	0	0	0	-0.36987	0.17827	2.89037	0.004022	1	0.5254	1.33	0.970879	0.392913	-0.002379	27	22.46	0.625296
530	2021	0	0	0	-0.149223	0.235103	2.94444	-0.047979	1	0.517	1.2	1.124	0.468318	0.000267	28	22.47	0.473028
530	2022	0	0	0		0.323378	2.30259	0.002616	1	0.5244	1.17	0.997539	0.597436	-0.009807	29	22.75	0.403558
531	2013	0	0	0			2.56495	0.044439	1	1.4514	0	1.16749	0.67673	0.177172	19	22.85	0.276893
531	2014	0	0	0			2.56495	0.105837	1	1.5597	0	1.761	0.535875	0.059048	20	22.74	0.263557
531	2015	0	0	0			2.70805	0.058566	1	1.3404	0	1.53902	0.52846	0.034558	21	22.85	0.306391
531	2016	0	0	0			2.83321	0.063939	1	1.4154	0	0	0.533676	0.100873	22	22.94	0
531	2017	0	0	0			2.83321	0.022003	1	1.4154	0						0.40414
531	2018	0	0	0		0.105825	2.83321	0.009943	1	1.4154	0	0.924901	0.588476	0.045978	24	23.06	0.444938
531	2019	0	0	0		0.274015	2.89037	0.037325	1	1.4154	0.74	1.00756	0.602805	0.071694	25	23.18	0.394217
531	2020	0	0	0		0.37266	2.83321	0.065574	1	1.4154	0.63	1.05092	0.567491	0.069904	26	23.33	0.411553
531	2021	0	0	0.0678823		0.297236	2.89037	0.011162	1	0.6305	0.7	1.03436	0.634022	-0.02888	27	23.49	0.353819
531	2022	0	0	0		0.0642986	1.79176	-0.001212	1	0.6315	0.71	0.969444	0.630542	-0.014979	28	23.43	0.381103
533	2013	0	0	0			2.77259	0.047887	0	0.6952	0	1.243	0.497427	0.018346	19	22.07	0.404321
533	2014	0	0	0			2.63906	0.041	0	0.6924	0	0	0.483665	-0.004796	20	22.09	0
533	2015	1	0.0015288	0			2.63906	0.041274	0	0.6596	0						0.234312
533	2016	0	0	0			2.63906	0.080334	0	1.3846	0.4	3.06726	0.367516	0.062815	22	21.9	0.206205
533	2017	0	0	0			2.70805	0.015261	0	1.5792	0.4	2.16805	0.500873	-0.04442	23	22.2	0.23022
533	2018	0	0	0		0.318664	2.70805	-0.492713	0	1.46	0.36	1.32163	0.622565	-0.008933	24	21.64	0.285583
533	2019	0	0	0		0.347573	2.94444	-0.004327	0	1.4784	0.31	1.42884	0.630724	0.056453	25	21.59	0.258445
533	2020	0	0	0		0.240577	2.94444	0.034975	0	1.4784	0.44	1.46602	0.610891	0.016181	26	21.62	0.265419
533	2021	0	0	0.0959452		0.020085	2.77259	-0.008565	0	1.4462	0.54	2.01331	0.657768	0.022257	27	21.59	0.169985
533	2022	0	0	0.335503		0.0763172	1.60944	0.020202	0	1.4439	0.31	1.68292	0.665328	0.03877	28	21.66	0.198864
534	2013	1	0.0121609	0.982623			2.56495	0.047364	0	0.0549	0	1.11035	0.595931	0.192533	19	21.89	0.363913
534	2014	0	0	0			2.56495	0.011831	0	0.0707	0	1.24795	0.532798	0.08369	20	21.97	0.374376
534	2015	0	0	0			2.56495	0.011491	0	0.1433	0	0	0.495967	-0.002354	21	21.91	0
534	2016	0	0	0.0390743			2.56495	0.030363	0	0.1271	0						0.156284
534	2017	0	0	0			2.56495	0.032032	0	0.185	0	3.17282	0.358626	0.028359	23	21.6	0.202146
534	2018	0	0	0		0.130377	2.56495	0.016364	0	0.185	0	2.3816	0.409483	-0.045863	24	21.68	0.24795
534	2019	1	0.438196	0		0.169788	2.63906	0.025199	0	0.3879	0.33	2.7526	0.540409	0.049034	25	21.45	0.166966
534	2020	0	0	0		0.191872	2.56495	0.032381	0	0.408	0.5	3.69674	0.53347	0.069067	26	21.48	0.1262
534	2021	0	0	0		0.0499279	2.56495	0.041971	0	0.3156	0.27	4.64942	0.480749	0.064291	27	21.47	0.111681
534	2022	0	0	0		0.066721	0	0.043355	0	0.4661	0.1	3.35059	0.490645	0.092038	28	21.61	0.15202
536	2013	1	0.282198	0	-1.192	0.136094	2.56495	0.054297	0	0.1472	0.29	1.38582	0.619171	0.006341	20	23	0.274803
536	2014	1	0.014982	0	-1.00838	0.271232	2.63906	0.035842	0	0.1317	0.33	1.25601	0.617403	0.15001	21	23.07	0.304613
536	2015	0	0	0	-0.7523	0.144189	2.56495	0.022357	0	0.0932	0.8	1.30134	0.663016	0.190518	22	22.92	0.258952
536	2016	1	0.0196288	0	-1.71014	0.42309	2.30259	0.020098	0	1.2256	0.6	1.31579	0.309024	-0.019358	23	23.66	0.525141
536	2017	1	0.621352	0	-1.46773	0.17257	2.3979	0.009443	0	1.3288	0.44	1.0285	0.389247	0.023203	24	23.77	0.59383
536	2018	1	0.00684196	0	-0.73377	0.186839	2.3979	-0.261189	0	1.2996	0.57	0.910202	0.605061	-0.051505	25	23.67	0.433903
536	2019	0	0	0	-0.877154	0.217286	2.70805	-0.177294	0	1.3508	0.22	1.17244	0.661928	-0.027636	26	23.41	0.288348
536	2020	1	0.0852364	0	-1.37573	0.271641	2.89037		1	2.9198	0.23						0.38046
536	2021	1	0.945021	0	-0.526623	0.192729	2.83321	-0.017807	1	2.8682	0.21	1.12556	0.533911	0.051155	28	23.17	0.414095
536	2022	1	0.00032735	0	-1.5701	0.269839	1.94591	-0.132108	1	2.7815	0.29	1.12306	0.561668	0.133175	29	22.95	0.390301
537	2013	0	0	0			2.94444	0.132955	1	0.3607	0	1.20616	0.5022	0.2637	20	22.15	0.412714
537	2014	0	0	0			2.94444	0.089735	1	0.1662	0	1.40221	0.480995	-0.11294	21	22.29	0.370134
537	2015	0	0	0			2.94444	0.030397	1	0.2656	0	1.40741	0.657062	-0.543112	22	22.8	0.243666
537	2016	0	0	0			2.83321	0.029276	1	0.2915	0.25	1.07498	0.821369	-0.83173	23	23.63	0.166171
537	2017	1	0.0654172	0			2.3979	0.031544	1	0.0481	0.43	1.04241	0.866964	0.117339	24	25.01	0.127624
537	2018	0	0	0		0.28885	2.3979	0.032946	1	0.0608	0.4	1.00937	0.859335	0.071951	25	25.05	0.139359
537	2019	0	0	0.00043535		0.179109	2.48491	0.044942	1	0.0566	0.4	1.00269	0.80533	-0.023542	26	24.97	0.194148
537	2020	0	0	0	-1.06787	0.214546	2.3979	0.029553	1	0.0529	0.25	0.954303	0.794792	-0.091321	27	25.04	0.215034
537	2021	0	0	0	-0.848221	0.239917	2.3979	-0.0167	1	0.0386	0.17	1.34983	0.830544	0.001922	28	25.13	0.125539
537	2022	0	0	0	1.02941	0.242917	2.30259	0.019434	1	0.0334	0.18	1.18538	0.528993	-0.072184	29	24.35	0.397347
538	2013	0	0	0.0379875	1.47365	0.345854	2.70805	0.180224	1	0.5727	0	5.79604	0.299057	0.031621	20	23.28	0.120935
538	2014	0	0	0.41458	-1.03836	0.00951048	2.94444	0.152823	1	0.5364	0	4.33311	0.308801	0.123195	21	23.52	0.159516
538	2015	0	0	0	1.87822	0.204508	2.94444	0.142843	1	0.6447	0	4.21903	0.298748	0.133373	22	23.68	0.166211
538	2016	0	0	0	1.26723	0.0618009	2.94444	0.119207	1	0.6414	0	3.58102	0.355604	0.154723	23	23.93	0.179948
538	2017	0	0	0.00269257	-0.0576814	0.0870147	3.04452	0.113078	1	0.7069	0	4.17157	0.345081	0.047005	24	24.04	0.156996
538	2018	1	0.621828	0.00327517	0.313548	0.0825504	3.04452	0.108295	1	0.73	0	2.87964	0.344171	0.09493	25	24.14	0.227746
538	2019	0	0	0.00153973	0.343767	0.148994	2.99573	0.084036	1	1.8266	0.17	1.72276	0.232755	0.039014	26	24.63	0.44536
538	2021	0	0	0.395936	-0.286685	0.0887142	3.09104	0.053475	1	1.7368	0.38	1.86512	0.265026	0.094591	28	24.68	0.394062
539	2013	0	0	0.00068919	-0.570563	0.0304765	3.04452	0.063948	1	0.0788	0	0.943839	0.623187	0.147772	20	24.94	0.399235
539	2014	0	0	0.0317607	-1.21036	0.238555	2.94444	0.062658	1	0.0775	0.25	1.03129	0.597825	0.123571	21	24.96	0.389972
539	2015	0	0	0.0592207	-0.779384	0.0765558	2.99573	0.064379	1	0.1101	0.21	1.04022	0.57978	0.151154	22	25	0.403973
539	2016	0	0	0.0458652	-1.10195	0.151387	2.89037	0.018196	1	0.107	0.28	0.963891	0.584921	0.121034	23	24.98	0.430629
539	2017	0	0	0	-1.87001	0.100439	2.94444	0.016023	1	0.1128	0.58	0.937099	0.581694	0.052012	24	24.99	0.446384
539	2018	0	0	0	-1.28192	0.1346	2.89037	0.012411	1	0.1107	0.58	0.912862	0.57019	0.084497	25	25.02	0.470838
539	2019	0	0	0	-0.897231	0.146192	2.77259	0.023945	1	0.1107	0.62	0.872236	0.546989	0.112815	26	25.05	0.519368
539	2020	0	0	0	0.367506	0.166486	2.77259	0.030653	1	0.1138	0.64	0.868008	0.584238	0.08322	27	25.18	0.478984
539	2021	0	0	0	-0.0682888	0.124516	2.70805	-0.039141	1	0.087	0.69	0.969103	0.713438	-0.000405	28	25.46	0.295698
539	2022	0	0	0	0.232239	0.172909	1.79176	-0.034333	1	0.0844	0.64	0.979715	0.781585	0.012925	29	25.6	0.222937
540	2013	1	0.00642985	0		0.454194	3.04452	0.029677	0	0.2778	0.2	1.10387	0.899756	-0.006266	19	24.32	0.090811
540	2014	1	0.238518	0		0.419725	2.63906	0.036924	0	0.3871	0	1.21687	0.824051	0.043867	20	24.49	0.144592
540	2015	0	0	0		0.272008	2.83321	0.04719	0	0.2563	0	1.43301	0.766098	-0.002243	21	24.74	0.163223
540	2016	1	0.00795339	0		0.329832	2.83321	0.041496	0	0.228	0	0	0.781105	0.008047	22	24.99	0
540	2017	0	0	0		0.416282	3.04452	0.019756	0	0.2266	0						0
540	2018	1	0.456989	0		0.271621	2.83321	0.014207	0	0.2264	0						0
540	2019	0	0	0		0.267359	3.04452	0.009606	0	0.1689	0						0.169583
540	2020	0	0	0		0.27629	2.77259	0.005128	0	0.1332	0						0.156091
540	2021	0	0	0		0.148247	2.48491	-0.068711	0	0.133	0	1.04734	0.927897	0.110507	27	25.76	0.068844
540	2022	0	0	0		0.166807	0		0	0.1723	0	1.13588	1.0641	0.024236	28	25.71	-0.05643
541	2013	1	0.00170393	0	-1.59376	0.0798736	2.48491	0.074778	0	1.0468	0	1.80848	0.132906	0.05938	20	21.94	0.479461
541	2014	0	0	0.094386	-1.37793	0.205315	2.48491	0.071364	0	1.1091	0	2.54101	0.171864	0.090592	21	22.04	0.325908
541	2015	1	0.00021692	0	-1.39528	0.152512	2.48491	0.006231	1	1.5419	0	3.18668	0.163774	0.050399	22	22.52	0.262413
541	2016	1	0.0625191	0	-1.05723	0.200744	2.48491	0.175939	1	1.6912	0	2.01774	0.179453	0.047944	23	22.53	0.406666
541	2017	0	0	0	-0.995455	0.396845	2.48491	0.131403	1	1.6912	0	2.00035	0.15437	0.03538	24	22.46	0.422741
541	2018	1	0.0075253	0	-1.82797	0.225369	2.77259	0.067849	1	1.6912	0	1.39223	0.223124	0.108881	25	22.44	0.55801
541	2019	1	0.444579	0	-1.84449	0.206217	2.77259	0.049141	1	1.6912	0	1.18848	0.205303	0.090922	26	22.54	0.668664
541	2020	0	0	0	0.206809	0.141163	2.70805	0.037816	1	1.9903	0	1.14657	0.259076	0.06095	27	22.87	0.64621
541	2021	0	0	0	-0.519382	0.211022	2.3979	0.027558	1	2.0601	0	1.06034	0.35292	-0.032517	28	23	0.61026
541	2022	0	0	0		0.299062	2.07944	0.02295	1	2.0629	0.78	0.823727	0.43741	0.06415	29	23.45	0.682981
543	2013	1	0.00844275	0			2.94444	0.086925	1	0.3963	0	0.917426	0.543037	0.165333	20	23.81	0.498093
543	2014	0	0	0			3.17805	0.071028	1	0.2565	0	1.04272	0.455475	0.161954	21	23.86	0.522214
543	2015	0	0	0.40119		0.169312	2.94444	0.086965	1	0.1794	0.14	1.08819	0.424879	0.138598	22	23.85	0.52851
543	2016	0	0	0		0.217555	2.89037	0.044978	1	0.1715	0.14	0.953714	0.450682	0.085189	23	24.02	0.575977
543	2017	0	0	0	-0.238123	0.136576	2.83321	0.002987	1	0.1759	0.14	0.819329	0.480776	0.03653	24	24	0.633718
543	2018	0	0	0	-0.15341	0.184283	3.09104	0.022134	1	0.1675	0.67	0.798647	0.501899	0.051505	25	24.09	0.623682
543	2019	1	0.480521	0	0.193288	0.154225	2.70805	0.032188	1	0.1369	0.67	0.814639	0.4456	0.092298	26	24.22	0.680547
543	2020	1	0.0348986	0	0.33141	0.174645	2.70805	0.039438	1	0.1022	0.75	0.768451	0.425592	0.08966	27	24.24	0.747488
543	2022	1	0.00816843	0		0.145303	0	0.004024	1	0.105	0.5	0.849091	0.624365	0.070692	29	24.53	0.442397
544	2013	0	0	0			2.70805	0.032334	1	0.8141	0	2.16173	0.544197	0.058646	20	21.34	0.210851
544	2014	0	0	0			2.63906	0.029601	1	0.8542	0	0	0.606739	0.090268	21	21.55	0
544	2015	1	0.000349	0			2.89037	0.042788	1	1.0229	0						0.150741
544	2016	1	0.00845125	0			2.56495	0.048098	1	0.3294	0	1.40345	0.152379	0.044573	23	22.55	0.603953
544	2017	0	0	0			2.63906	0.047834	1	0.097	0	1.30502	0.175362	0.057192	24	22.63	0.631896
544	2018	0	0	0		0.144737	2.48491	0.045721	1	0.1391	0	0.932613	0.330266	0.041569	25	22.93	0.718127
544	2019	0	0	0		0.0904173	2.70805	0.043923	1	0.1464	0	0.969306	0.40869	0.084795	26	23.11	0.610035
544	2020	0	0	0		0.105907	2.48491	0.031968	1	0.12	0	0.998159	0.576077	0.055887	27	23.51	0.424705
544	2021	0	0	0		0.105302	2.3979	0.025388	1	0.1163	0	0.953154	0.660074	-0.165887	28	23.78	0.356633
544	2022	0	0	0		0.310434	1.09861	0.018013	1	0.1151	0	0.947676	0.716453	-0.109045	29	24.01	0.299202
545	2014	1	0.433357	0			2.83321	0.01972	0	0.4185	0.67	1.69452	0.231992	0.067438	21	21.47	0.45323
545	2015	1	0.0154881	0			3.09104	0.051957	0	0.274	0.5	2.71428	0.300855	0.031862	22	21.65	0.257581
545	2016	1	0.00923534	0			3.04452	0.044809	0	0.1397	1	2.38133	0.294113	-0.05125	23	21.72	0.296426
545	2017	0	0	0			2.94444	0.060252	0	0.1056	1	2.0595	0.271909	0.095173	24	21.74	0.353528
545	2018	0	0	0		0.27371	2.89037	0.032637	0	0.1048	1	1.32202	0.34333	-0.127518	25	21.86	0.496716
545	2019	0	0	0		0.296527	3.04452	0.008091	0	0.1086	1	1.29043	0.32825	-0.000673	26	21.85	0.520562
545	2020	0	0	0		0.319494	2.70805	-0.086651	0	0.1296	1	1.54785	0.37427	0.057484	27	21.78	0.404258
545	2021	0	0	0		0.235143	2.89037	0.03486	0	0.0736	1	1.65794	0.376626	0.039944	28	21.85	0.375994
545	2022	1	0.00675954	0		0.229921	2.19722	-0.047364	0	0.0686	0	1.51378	0.391426	0.010525	29	21.85	0.402024
546	2013	1	0.0024093	0			2.77259	0.071563	0	1.0234	0.25	3.452	0.301097	-0.04778	20	19.49	0.202463
546	2014	1	0.145595	0			2.94444	0.059904	0	0.6675	0.67	1.1705	0.581223	0.042607	21	22.13	0.357775
546	2015	0	0	0			2.94444	0.066355	0	0.5769	0.86	1.62446	0.543304	0.068314	22	22.2	0.281137
546	2016	1	0.0105322	0			2.77259	0.064026	0	0.5427	0.57	1.39581	0.544929	-0.005496	23	22.36	0.326026
546	2017	1	0.0861699	0			2.77259	0.050302	0	0.4437	0.5	1.87851	0.516107	0.057403	24	22.8	0.257594
546	2018	1	0.00055915	0		0.0659212	2.94444	0.052907	0	0.4597	0.55	1.21421	0.493778	0.067678	25	22.85	0.416915
546	2019	0	0	0		0.0790946	2.94444	0.063265	0	0.5541	0.36	1.23351	0.464441	0.076261	26	22.94	0.434176
546	2020	0	0	0		0.130936	2.94444	0.04927	0	0.4435	0.36	1.0079	0.460148	0.061512	27	23.01	0.535619
546	2021	0	0	0		0.089988	2.89037	0.000525	0	0.6616	0.42	1.36841	0.431598	0.018343	28	23.1	0.415373
546	2022	0	0	0		0.0701555	2.48491	-0.05937	0	0.5943	0.5	1.44131	0.283573	0.030649	29	22.79	0.497066
547	2013	1	0.0181308	0		0.172398	2.56495	0.055183	0	0.5148	0.75	1.43341	0.373312	-0.043564	20	21.77	0.437201
547	2014	1	0.0548937	0		0.146974	2.77259	0.065813	0	0.6625	0.67	3.6015	0.300708	0.046692	21	21.97	0.194167
547	2015	1	0.531923	0	0.845688	0.00861928	2.70805	0.031859	1	2.8276	0.67	2.8704	0.189144	0.300347	22	22.64	0.282489
547	2017	1	0.575717	0	-0.056404	0.148261	2.3979	0.040525	1	2.6995	0.6						0
547	2018	1	0.0885283	0	0.602489	0.259347	2.48491	0.054428	1	2.7143	0.67						0.593199
547	2019	1	0.447537	0		0.277818	2.70805	0.066527	1	1.9933	0.67	1.51941	0.24599	0.004159	26	23.11	0.49625
547	2020	0	0	0	0.0741362	0.188963	2.3979	0.070214	1	1.9162	0.7	3.10142	0.248536	0.017936	27	23.24	0.242297
547	2021	0	0	0	0.274495	0.169682	2.30259	0.046806	1	1.9036	0.6	1.92371	0.284414	-0.022005	28	23.36	0.371982
547	2022	0	0	0	-0.944049	0.171146	0.693147	0.004113	1	0.9275	0.4	1.3266	0.30465	-0.037068	29	23.41	0.524159
548	2013	0	0	0			2.77259	0.010108	1	0.1049	0	1.45442	0.228587	0.046774	20	21.39	0.530392
548	2014	0	0	0			2.77259	0.009988	1	0.1247	0	2.19029	0.219023	0.126846	21	21.39	0.356563
548	2015	0	0	0			2.70805	0.003625	1	0.1102	0	3.19549	0.273105	0.040491	22	21.45	0.227475
548	2016	0	0	0			2.70805	0.021058	1	0.1755	0	2.04941	0.348942	0.113515	23	21.59	0.31768
548	2017	0	0	0			2.77259	0.058653	1	0.1422	0	1.81223	0.21483	0.111572	24	21.46	0.433261
548	2018	0	0	0		0.0879935	2.99573	0.014458	1	0.0703	0	1.25747	0.231998	0.031261	25	21.48	0.610753
548	2019	0	0	0.948602		0.0566252	2.89037	0.02006	1	0.0792	0	1.18364	0.265587	-0.032314	26	21.55	0.62047
548	2020	0	0	0		0.0902533	2.89037	0.03694	1	0.0696	0	1.10068	0.20753	-0.053251	27	21.54	0.719983
548	2021	0	0	0		0.0554983	3.13549	0.018648	1	0.1009	0	1.05967	0.340219	-0.174778	28	21.75	0.622627
548	2022	0	0	0.192454		0.365672	2.07944	0.010427	1	0.0706	0.71	1.22966	0.445025	0.193251	29	21.93	0.451323
550	2013	0	0	0.0141088	2.07506	0.110889	2.99573	0.104193	1	0.8574	0	1.71556	0.443279	0.239992	20	23.53	0.324513
550	2015	1	0.00021692	0	0.827397	0.0244882	3.04452	0.105557	1	0.9064	0	1.5385	0.430844	0.098754	22	23.77	0.369943
550	2016	0	0	0.0520325	-0.419052	0.0579874	2.94444	0.05381	1	0.9013	0	1.30629	0.493372	0.218206	23	23.92	0.387838
550	2017	0	0	0.0403002	-0.653449	0.0484469	3.04452	0.026188	1	0.9013	0	0.979944	0.52348	0.02755	24	24	0.486273
550	2018	1	0.456989	0	0.285786	0.0875663	2.94444	0.003925	1	0.9254	0	0.940426	0.556152	-0.00385	25	23.88	0.471965
550	2019	0	0	0	1.22209	0.154758	2.89037	0.006083	1	0.9032	0	0.939066	0.568016	0.116977	26	23.91	0.460014
550	2020	0	0	0	0.0640584	0.202271	2.70805	0.019539	1	0.8937	0.71	1.06581	0.610204	0.152204	27	24.06	0.365726
550	2021	0	0	0	1.2504	0.192579	2.63906	0.021782	1	0.8508	0.47	1.07803	0.675427	0.062451	28	24	0.301079
550	2022	0	0	0.0274913	0.244543	0.142555	2.89037	0.031414	1	0.8496	0.44	0.992211	0.663589	-0.057611	29	24.04	0.339052
551	2013	0	0	0			2.63906	0.027185	1	0.2337	0.5	1.59386	0.497835	0.064746	19	21.95	0.315063
551	2014	0	0	0			2.63906	0.023936	1	0.188	0.38	1.68206	0.463045	0.026356	20	21.91	0.319226
551	2015	0	0	0			2.94444	0.01873	1	0.2531	0.67	2.07605	0.482095	0.045235	21	21.92	0.249466
551	2016	0	0	0			2.94444	0.026719	1	0.2718	0.63	1.53903	0.486747	0.060457	22	22.11	0.333491
551	2017	0	0	0			2.63906	0.032008	1	0.3285	0.71	1.2793	0.49669	0.043276	23	22.16	0.393425
551	2018	0	0	0		0.140477	2.56495	0.035623	1	0.3259	0.79	1.03873	0.508004	0.059329	24	22.2	0.473651
551	2019	0	0	0.948602		0.105124	2.70805	0.042358	1	0.353	0.64	1.05981	0.483675	0.064528	25	22.26	0.487185
551	2020	0	0	0		0.0210379	2.48491	0.040709	1	0.3309	0.57	1.12337	0.469686	0.044431	26	22.33	0.472076
551	2021	0	0	0		0.446182	2.77259	0.036086	1	0.3785	0.67	1.26519	0.488661	0.053735	27	22.42	0.404159
551	2022	0	0	0		0.292897	1.79176	0.043226	1	0.3048	0.69	1.03471	0.485878	0.078598	28	22.56	0.496877
552	2013	0	0	0	0.756352	0.0668428	3.09104	0.074708	1	0.007	0.5	1.39485	0.54552	0.09085	19	22.47	0.325828
552	2014	1	0.0426045	0	0.408752	0.0737556	3.04452	0.052683	1	0.0095	0	1.3558	0.570138	0.003775	20	22.56	0.317054
552	2015	1	0.0106479	0	0.879444	0.0446068	3.04452	0.019466	1	0.3412	0	1.18075	0.338593	-0.003453	21	22.95	0.560156
552	2016	0	0	0	0.659689	0.0314526	2.99573	0.024605	1	0.3296	0	1.17961	0.305095	0.052721	22	22.93	0.589096
552	2017	0	0	0	1.49284	0.0332922	2.94444	0.056342	1	0.3249	0	1.08188	0.299799	0.067377	23	23.01	0.647204
552	2018	0	0	0	1.05387	0.106228	2.83321	0.056613	1	0.3249	0	0.902763	0.279271	0.05361	24	23.04	0.798359
552	2019	1	0.00990315	0	0.767018	0.107527	2.94444	0.048244	1	0.3249	0	0.827361	0.285366	0.045231	25	23.11	0.863752
552	2020	0	0	0	1.05043	0.192327	2.83321	0.032892	1	0.3033	0.18	0.912045	0.369849	0.058275	26	23.33	0.69092
552	2021	0	0	0.0959452	1.58487	0.196629	2.89037	0.050312	1	0.2408	0	0.950261	0.387447	0.176598	27	23.39	0.644616
553	2013	1	0.0189896	0			2.89037	0.118149	1	0.7801	0.83	2.4736	0.428993	0.332448	20	21.72	0.23084
553	2014	1	0.0104749	0.0317607			2.77259	0.167428	1	0.6303	0.71	2.5745	0.315886	0.258162	21	21.8	0.265727
553	2015	0	0	0.443287	-1.5609	0.503791	2.89037	0.04768	1	0.6476	0.71	0	0.295535	0.094091	22	21.81	0
553	2016	1	0.251384	0.0458652	-0.971777	0.390217	2.77259	-0.024956	1	0.6194	0.71						0.251617
553	2017	1	0.752416	0	-1.46542	0.37136	3.09104	0.039024	1	0.0778	0.38	1.04446	0.525974	0.108471	24	24.4	0.453846
553	2018	1	0.00434781	0	3.70103	0.203389	3.13549	0.056116	1	0.1102	0.2	0.986237	0.479588	0.050541	25	24.48	0.527674
553	2019	0	0	0	2.54749	0.311733	3.17805	0.006117	1	0.115	0.2	0.991318	0.506024	0.019111	26	24.54	0.498303
553	2020	1	8.94e-05	0.235643	2.65625	0.328716	3.17805	0.007537	1	0.1192	0.27	0.917714	0.54202	0.044669	27	24.57	0.499044
553	2021	1	0.00015909	0	4.43453	0.340964	3.09104	0.003251	1	0.0363	0.11	0.955663	0.580473	0.097474	28	24.64	0.438991
553	2022	0	0	0		0.265603	2.30259	0.01051	1	0.0371	0.22	0.950225	0.601165	0.018727	29	24.78	0.419727
554	2013	1	0.242946	0			2.48491	0.011137	1	0.1632	0	1.97854	0.190248	0.167979	20	20.84	0.409268
554	2014	1	0.00475481	0			2.48491	0.005864	1	0.2243	0.75	3.1964	0.160959	-0.012781	21	20.81	0.262496
554	2015	0	0	0			2.56495	0.003583	1	0.14	0.75	4.57303	0.139825	0.040115	22	20.78	0.188097
554	2016	0	0	0			2.3979	0.004284	1	0.1746	0.57	4.05862	0.154088	0.065017	23	20.81	0.208424
554	2017	0	0	0			2.48491	0.002442	1	0.1567	0.57	2.93286	0.209542	0.15002	24	20.88	0.269518
554	2018	1	0.122877	0		0.35912	2.3979	0.001618	1	0.1921	0.5	1.92632	0.287817	0.079273	25	20.96	0.369712
554	2019	1	0.00038423	0		0.25268	2.48491	0.004597	1	0.1604	0.5	1.8274	0.310079	0.069568	26	21	0.377542
554	2020	0	0	0		0.370928	2.3979	0.004988	1	0.1412	0	1.61073	0.382912	0.193164	27	21.12	0.38311
554	2021	0	0	0		0.258428	2.56495	0.005501	1	0.3333	0	1.81874	0.387348	-0.129153	28	21.13	0.336855
554	2022	0	0	0		0.157427	1.09861	0.004667	1	0.3366	0	1.66295	0.521244	0.181468	29	21.4	0.287895
555	2013	1	0.200645	0			2.56495		0	0.8364	0.44						0.24246
555	2014	1	0.454522	0		0.330682	2.70805	0.04484	0	0.836	0.25	1.45211	0.537506	0.083399	20	22.58	0.318498
555	2015	1	0.650076	0.0563791		0.0279828	2.63906	0.050462	0	0.7401	0.6	2.22334	0.552271	0.012241	21	22.72	0.201377
555	2016	1	0.751945	0		0.0619591	2.63906	0.02686	0	0.7067	0.5	1.44493	0.507574	0.076538	22	22.97	0.340796
555	2017	1	0.0683741	0		0.238584	2.63906	0.029677	0	0.6958	0.55	1.54816	0.537705	0.03618	23	23.1	0.298608
555	2018	1	0.0498201	0		0.131427	2.3979	0.004419	0	0.5417	0.39	1.3606	0.530334	0.022132	24	23.09	0.345189
555	2019	0	0	0		0.150309	2.48491	0.035475	0	0.4629	0.38	1.81594	0.505153	0.027109	25	23.1	0.272502
555	2020	0	0	0.293353		0.109309	2.30259	0.038698	0	0.3499	0.55	1.77486	0.528217	0.029925	26	23.21	0.265814
555	2021	0	0	0	1.04134	0.19925	2.3979	0.031223	0	0.3488	0.33	1.51283	0.51487	0.030833	27	23.24	0.320678
555	2022	0	0	0		0.155784	0	0.016595	0	0.3376	0.35	1.35722	0.506906	0.016202	28	23.24	0.363313
557	2013	0	0	0			2.94444		1	0.168	0.5						0
557	2014	0	0	0			2.94444		1	0.168	0.5						0.032737
557	2015	1	0.00189452	0			2.94444		1	0.1066	0.5						0.602068
557	2016	1	0.00037883	0			2.83321	0.001636	1	1.0373	0.6	1.31765	0.220359	0.013621	22	22.34	0.591691
557	2017	1	0.0139208	0			2.89037	0.017247	1	1.0299	0.67	0	0.202265	0.059801	23	22.34	0
557	2018	0	0	0		0.0730007	2.89037	0.025524	1	1.0299	0.33						0.849381
557	2019	0	0	0		0.00769366	2.89037	0.00848	1	1.0299	0.4	1.01073	0.058221	0.029974	25	22.39	0.931781
557	2020	0	0	0		0.268437	2.77259	0.031373	1	1.0299	0.71	1.10672	0.0594	0.032599	26	22.42	0.849902
557	2021	0	0	0		0.192505	2.89037	0.03911	1	1.0031	0.75	1.1322	0.068205	0.040813	27	22.48	0.822994
557	2022	0	0	0		0.286213	1.09861	0.038812	1	2.3682	0.88	1.25162	0.086237	0.095116	28	22.54	0.730064
558	2013	1	0.0113927	0			2.56495	0.009705	0	0.3683	0	1.18986	0.843875	0.128467	19	22.56	0.131213
558	2014	1	0.190824	0			2.63906	0.027255	0	0.4476	0	0	0.6261	-0.018854	20	22.27	0
558	2015	0	0	0			2.63906	-0.124406	0	0.2983	0						0.059423
558	2016	0	0	0			2.63906	0.021603	0	0.2572	0	0	0.45875	0.102982	22	21.66	0
558	2017	0	0	0			2.70805	0.017617	0	0.2369	0						0.183513
558	2018	0	0	0		0.377403	2.63906	-0.019705	0	0.1493	0.5	1.86709	0.509575	0.18188	24	21.74	0.262668
558	2019	0	0	0		0.384371	2.70805	0.010105	1	0.788	0	2.22604	0.468859	-0.032033	25	21.61	0.238603
558	2020	0	0	0		0.0356872	2.48491	-0.0338	1	0.7144	0.5	2.09107	0.436977	0.005436	26	21.5	0.269251
558	2021	0	0	0		0.0442372	2.70805	-0.054356	1	0.5943	0.5	3.0079	0.41726	0.003117	27	21.37	0.193736
558	2022	0	0	0		0.156809	0	-0.020355	1	0.4569	0	2.43716	0.41232	0.05259	28	21.33	0.241134
559	2013	1	0.444435	0	-0.874311	0.125063	2.3979	0.061956	0	0.0759	0.5	1.47304	0.605592	0.141951	19	23	0.267751
559	2014	1	0.249297	0	-0.856635	0.115209	2.3979	0.065718	0	0.064	0	2.53745	0.633816	0.139419	20	23.2	0.144312
559	2015	0	0	0	-1.50971	0.0730566	2.77259	0.065783	0	0.1252	0	4.70668	0.640637	0.102279	21	23.27	0.076352
559	2016	0	0	0	-1.57246	0.102996	2.63906	0.077317	0	0.1069	0	3.22693	0.589862	0.097103	22	23.17	0.127098
559	2017	0	0	0	-1.6712	0.157029	2.89037	0.080103	0	0.1315	0	2.95607	0.532298	0.103387	23	23.17	0.158218
559	2018	0	0	0	-1.53213	0.248161	2.89037	0.062125	0	0.1286	0	1.71657	0.546613	0.010604	24	23.21	0.264123
559	2019	0	0	0	-1.98015	0.203546	2.94444	0.045383	0	0.1377	0	1.7762	0.54705	0.105944	25	23.21	0.255011
559	2020	0	0	0	-2.05258	0.275483	2.94444	0.028637	0	0.0767	0	1.47505	0.428987	0.103151	26	23.46	0.387116
559	2021	0	0	0	-1.13992	0.188691	2.94444	0.041688	0	0.0782	0	1.60739	0.477766	0.061139	27	23.55	0.324895
559	2022	0	0	0	-0.613513	0.182348	2.83321	0.042617	0	0.0669	0	1.31138	0.535167	0.068291	28	23.68	0.354461
560	2013	0	0	0			2.63906	0.019494	0	0.918	0	1.01697	0.745479	-0.007549	19	22.29	0.250274
560	2014	1	0.0141137	0			2.56495	0.019953	0	0.9712	0.25	1.35011	0.716329	-0.006175	20	22.22	0.21011
560	2015	1	0.0110847	0			2.63906	0.003317	0	1.8971	0.17	1.48876	0.382268	-0.005656	21	22.53	0.41493
560	2016	1	0.048578	0			2.63906	0.013114	0	1.8971	0.5	0	0.431851	0.021734	22	22.62	0
560	2017	0	0	0			2.63906	0.004422	0	2.102	0.6						0.43001
560	2018	0	0	0		0.0957663	2.63906	0.037884	0	1.4991	0.6	1.03936	0.483221	0.046993	24	23.63	0.49721
560	2019	0	0	0		0.0578606	2.63906	0.043877	0	1.4327	0.63	0.992281	0.469037	0.064506	25	23.69	0.535093
560	2020	0	0	0		0.118359	2.56495	0.016144	0	1.3943	0.67	0.962941	0.484001	0.115078	26	23.73	0.535857
560	2021	0	0	0		0.206738	2.77259	0.003967	0	1.3943	0.42	0.903951	0.675067	0.105926	27	24.22	0.359458
560	2022	0	0	0		0.127986	1.79176	-0.010166	0	1.3628	0.5	0.868083	0.681465	0.130796	28	24.21	0.36694
562	2013	0	0	0			2.63906		1	0.0483	0						0
562	2014	0	0	0
562	2015	0	0	0
562	2016	0	0	0
562	2017	0	0	0
562	2018	0	0	0
562	2019	1	0.998704	0
562	2020	1	0.632038	0
562	2021	0	0	0
562	2022	0	0	0
563	2013	0	0	0.982623		0.122637	2.63906		1	0.9072	0						0.453075
563	2014	0	0	0		0.0897519	2.63906		1	0.9031	0						0.335876
563	2015	1	0.0508301	0.022147		0.221583	2.56495		1	0.8138	0						0.362877
563	2016	1	0.0236645	0		0.30249	2.56495		1	0.8138	0						0
563	2017	0	0	0	-0.246895	0.130287	2.56495		1	0.7643	0						0.555918
563	2018	1	0.0181385	0	1.30564	0.151946	2.63906		1	0.7498	0						0.833986
563	2019	1	0.453785	0	0.196667	0.287777	2.63906		1	0.7233	0						0.516583
563	2020	0	0	0	-0.0481621	0.214064	2.3979		1	0.7099	0.56						0.599758
563	2021	0	0	0	1.4081	0.166408	2.56495		1	0.7108	0.53						0.688495
563	2022	0	0	0	0.734415	0.147628	0.693147		1	1.0034	0.46						0.729203
564	2013	0	0	0			2.48491	0.009401	0	0.581	0.6	1.04797	0.746669	0.10197	19	22.63	0.241734
564	2014	0	0	0			2.48491	0.008163	0	0.069	0	1.10075	0.765431	0.072604	20	22.73	0.2131
564	2015	0	0	0			2.56495	-0.038101	0	0.5598	0	1.54806	0.74073	0.037027	21	22.94	0.167481
564	2016	1	0.0163922	0			2.3979	0.015667	0	1.6636	0.17	1.03781	0.361606	0.180805	22	24.58	0.615133
564	2017	1	0.0155912	0			2.3979	0.026411	0	1.582	0.5	0	0.43963	0.029221	23	24.75	0
564	2018	1	0.00558617	0			2.56495	0.013683	0	1.4971	0.24						0.633216
564	2019	1	0.444579	0			2.3979	-0.024746	0	1.4971	0.5	0.897305	0.418681	0.007923	25	24.68	0.64785
564	2020	0	0	0			2.3979	-0.098058	0	1.4961	0.28	0.926069	0.449683	0.003311	26	24.57	0.59425
564	2021	0	0	0			2.77259		0	0.2217	0.2						0.296274
564	2022	0	0	0			0		0	0.2663	0.39						0.277284
565	2013	0	0	0			2.63906	0.037821	1	0.0587	0.8	1.76113	0.383621	0.010487	19	20.69	0.34999
565	2014	0	0	0			2.70805	0.046775	1	0.0984	0.8	2.73647	0.331116	0.030941	20	20.68	0.244433
565	2015	0	0	0			2.83321	0.136285	1	0.038	0.75	6.38163	0.26697	0.016743	21	20.78	0.114866
565	2016	0	0	0			2.94444	0.167695	1	0.0466	0.83	4.35902	0.262776	0.077519	22	21.01	0.169126
565	2017	0	0	0			2.89037	0.051638	1	0.0572	0.86	2.30776	0.334427	0.040587	23	21.18	0.288407
565	2018	0	0	0		0.38812	2.94444	0.03079	1	0.0543	0.86	1.52307	0.265447	0.015875	24	21.11	0.482285
565	2019	0	0	0		0.528164	2.99573	0.04218	1	0.0547	0.67	1.78202	0.263261	0.008769	25	21.15	0.41343
565	2020	0	0	0		0.351516	2.99573	0.03467	1	0.057	0.8	1.54103	0.247254	0.029446	26	21.19	0.48847
565	2021	0	0	0		0.297012	3.04452	0.04435	1	0.0713	0.78	2.01324	0.213528	-0.004372	27	21.2	0.39065
565	2022	0	0	0.0672467		0.403841	2.48491	0.03257	1	0.0483	0.33	1.77382	0.193172	0.018981	28	21.2	0.454853
566	2013	0	0	0			2.83321	0.029313	0	0.8704	1	2.0866	0.542144	0.065835	19	21.97	0.219427
566	2014	0	0	0			2.83321	0.046446	0	0.6842	1	2.57823	0.529454	0.004316	20	22.02	0.182507
566	2015	0	0	0			2.70805	0.040493	0	0.4563	1.5	4.46376	0.480438	0.038548	21	22.31	0.116395
566	2016	1	0.0538528	0.29362			2.56495	0.016585	0	0.3735	1	1.8743	0.413974	-0.003631	22	22.99	0.312664
566	2017	0	0	0			2.63906	0.007699	0	0.8052	1	0	0.518631	0.0548	23	23.08	0
566	2018	0	0	0		0.0291976	2.56495	0.009898	0	1.0004	1						0.402115
566	2019	0	0	0		0.0295025	2.63906	-0.018062	0	1.6972	1	1.28074	0.57032	-0.018939	25	23.1	0.335495
566	2020	0	0	0		0.0159589	2.63906	-0.063678	1	1.1651	0.8	1.73249	0.613627	-0.010891	26	23.05	0.223016
566	2021	0	0	0		0.038192	2.48491	-0.191041	1	1.1035	0.6	1.47545	0.714827	0.010528	27	22.85	0.193279
566	2022	0	0	0.127504		0.289643	1.79176	0.000323	1	1.0795	0.3	1.39058	0.682683	0.017001	28	22.72	0.22819
567	2013	1	0.0195734	0			2.70805	0.008406	0	0.5423	0	3.89794	0.154042	-0.403353	19	19.43	0.217027
567	2014	0	0	0			2.77259	0.015703	0	0.5051	0.14	5.58691	0.247274	-0.126425	20	19.57	0.13473
567	2015	0	0	0.20457			2.77259	0.101438	0	0.6631	0.06	19.0936	0.046348	0.018562	21	19.25	0.049946
567	2016	0	0	0			2.77259	0.002326	0	0.5678	0	5.24309	0.829037	-3.99466	22	20.97	0.032607
567	2017	0	0	0			2.89037	0.020428	0	0.5329	0	1.9244	0.917812	-1.80685	23	22	0.042708
567	2018	0	0	0		0.377065	2.70805		0	0.1602	0						0.779228
567	2019	0	0	0		0.289366	2.56495		0	0.1584	0						0.646221
567	2020	0	0	0		0.00451974	2.48491		0	0.1581	0						0.665661
567	2021	0	0	0		0.0984657	2.3979		0	0.1605	0						0.355363
567	2022	0	0	0		0.089372	0		0	0.1657	0						0.331008
568	2013	0	0	0	-2.01693	0.333356	2.83321	0.257568	1	1.6321	0.14	2.27992	0.225484	0.078764	19	23.34	0.339711
568	2014	0	0	0.176903		0.379492	2.83321	0.074108	1	1.1707	0.19	2.42653	0.256437	0.093992	20	23.3	0.30643
568	2015	0	0	0		0.316117	2.56495	0.117642	1	1.2176	0.57	3.09816	0.213882	0.011601	21	23.3	0.253737
568	2016	0	0	0		0.168382	2.70805	0.142584	1	1.0889	0.63	3.56966	0.186441	0.198804	22	23.34	0.227909
568	2017	0	0	0	-1.19205	0.351152	2.89037	0.13171	1	1.1445	0.62	4.94127	0.224905	0.264466	23	23.71	0.156862
568	2018	0	0	0	-1.0576	0.298424	2.99573	0.155296	1	1.2398	0.77	2.87119	0.242457	0.217553	24	23.84	0.263843
568	2019	0	0	0	-1.08123	0.324895	2.99573	0.16052	1	1.211	0.64	4.70226	0.323833	0.214184	25	24.09	0.143796
568	2020	0	0	0	-1.18257	0.300949	2.94444	0.170199	1	1.2141	0.45	9.79748	0.337835	0.16999	26	24.28	0.067585
568	2021	0	0	0	-0.725056	0.268502	3.04452	0.183683	1	1.2659	0.63	8.95152	0.348852	0.219904	27	24.49	0.072742
568	2022	0	0	0		0.268679	2.48491	0.202598	1	1.2897	0.47	6.72735	0.331936	0.191213	28	24.66	0.099306
570	2013	0	0	0			2.94444	0.024915	1	0.0829	0	1.45102	0.399786	0.010078	19	21.84	0.413649
570	2014	0	0	0			2.94444	0.020737	1	0.0923	0	1.69543	0.38324	-0.01671	20	21.88	0.363779
570	2015	0	0	0			2.94444	0.022424	1	0.0822	0.57	1.98472	0.374924	0.040396	21	21.9	0.314945
570	2016	0	0	0			2.89037	0.017106	1	0.1673	0.7	1.61566	0.371122	0.030774	22	22.04	0.389238
570	2017	0	0	0			2.89037	0.012626	1	0.048	0.7	1.13533	0.391518	-0.032515	23	22.04	0.535951
570	2018	0	0	0		0.00423327	2.56495	0.017641	1	0.0477	0.63	0.938393	0.417794	0.073737	24	21.99	0.620428
570	2019	0	0	0		0.00034704	2.48491	0.007161	1	0.0523	0.67	1.01759	0.389327	-0.005738	25	21.97	0.600118
570	2020	0	0	0.293353		0.132112	2.48491	0.013229	1	0.0923	0.63	1.07476	0.419966	0.072172	26	22.1	0.539684
570	2021	0	0	0		0.0894455	2.3979	0.021178	1	0.1587	0.65	1.05613	0.362813	-0.067373	27	22.3	0.603323
570	2022	0	0	0.0717923		0.16627	1.60944	0.015183	1	0.0611	0.6	0.918919	0.356784	0.075083	28	22.38	0.69997
571	2013	1	0.0680774	0			2.3979	0.048213	0	0.7303	0.88	1.15049	0.305101	-0.0234	19	21.93	0.604004
571	2014	1	0.012269	0			2.3979	0.021594	0	1.0646	0.67	1.26026	0.354891	-0.114011	20	22.22	0.511886
571	2015	1	0.0411011	0			2.3979	0.007192	0	1.1146	0	1.71604	0.410649	-0.030795	21	22.31	0.343437
571	2016	1	0.0388273	0			2.3979	6.2e-05	0	1.3203	0	1.59865	0.420125	0.022074	22	22.33	0.362728
571	2017	0	0	0			2.3979		0	1.354	0	1.28739	0.442046	0.033936	23	22.37	0.433398
571	2018	0	0	0	0.817489		2.70805		0	1.1074	0	1.21197	0.554102	-0.061207	24	22.17	0.367913
571	2019	0	0	0	-0.734018		2.56495		0	2.1028	0						0.281596
571	2020	0	0	0	-1.00123		2.56495		0	1.9592	0						0.22818
571	2021	0	0	0	0.558447		2.63906		0	1.9502	0.17						0.217273
571	2022	0	0	0	2.17916		0		0	1.474	0.17						0.26148
573	2013	0	0	0			2.94444	0.037072	0	0.2536	0	1.55465	0.450208	-0.016234	19	21.8	0.353644
573	2014	0	0	0			2.94444	0.001806	0	0.2536	0	1.4378	0.513962	0.011574	20	21.92	0.338041
573	2015	0	0	0			2.94444	-0.031018	0	0.1895	0	2.16357	0.52116	0.038854	21	21.88	0.221319
573	2016	0	0	0			2.48491	0.069721	0	0.2173	0	2.7963	0.377309	0.186173	22	21.74	0.222684
573	2017	0	0	0			2.77259	0.01076	0	0.3746	0	1.41542	0.415724	-0.055852	23	21.8	0.412793
573	2018	1	0.336183	0		0.412491	2.70805	0.011452	0	0.2863	0	1.07536	0.507999	0.14928	24	21.97	0.457522
573	2019	0	0	0.948602		0.100253	3.04452	0.018919	0	0.2887	0.75	1.09065	0.40997	-0.084405	25	21.8	0.540988
573	2020	0	0	0		0.144393	2.70805	-0.038713	0	0.4441	0.67	1.07365	0.493365	0.090401	26	21.86	0.471882
573	2021	0	0	0		0.29462	2.77259	0.054309	0	0.5033	0.67	1.14052	0.332344	0.038374	27	21.64	0.585397
576	2013	0	0	0			2.48491	0.024348	0	0.1304	0	2.25475	0.310645	-0.08705	19	21.11	0.305735
576	2014	0	0	0			2.3979	0.006871	0	0.2893	0	2.7183	0.294006	-0.024503	20	21.1	0.259719
576	2015	0	0	0			2.3979	0.09055	0	0.3025	0	3.15351	0.384404	-0.047196	21	21.4	0.19521
576	2016	0	0	0			2.70805	0.06495	0	0.3138	0.5	4.48036	0.170435	0.000645	22	21.18	0.185156
576	2017	1	0.00041717	0			2.70805	-0.234639	0	0.2951	0.5	6.27407	0.15271	-0.00336	23	20.91	0.135046
576	2018	1	0.00110648	0		0.190571	2.3979	0.064595	0	0.1309	0	1.88906	0.311863	0.271405	24	21.23	0.364275
576	2019	0	0	0		0.230433	2.48491	0.068172	0	0.1817	0.25	2.35567	0.277351	-0.001979	25	21.18	0.306771
576	2020	0	0	0		0.261231	2.3979	0.355071	0	0.1935	0.4	2.47089	0.106346	-0.000103	26	21.39	0.361672
576	2021	0	0	0.0659987		0.211679	2.48491	0.021219	0	0.1203	0.5	2.99805	0.120657	0.061949	27	21.34	0.293305
576	2022	0	0	0		0.0113028	0	0.059147	0	0.1281	0.38	2.30995	0.108491	-0.028616	28	21.42	0.385943
581	2013	0	0	0	-2.1339	0.20723	2.99573	0.088288	1	0.9345	0.64	2.13825	0.235316	0.072717	15	23.29	0.357622
581	2014	0	0	0	-1.1234	0.0822025	2.99573	0.109678	1	0.9455	0.67	1.85727	0.222622	0.068065	16	23.4	0.41856
581	2015	0	0	0.501745	-2.36933	0.0987145	2.77259	0.098876	1	1.0361	0.75	1.72468	0.222287	0.037412	17	23.48	0.450933
581	2016	0	0	0.249483	-2.72275	0.205999	2.77259	0.099978	1	1.0346	0.73	1.47605	0.223899	0.03358	18	23.57	0.525795
581	2017	0	0	0.961586	-2.93452	0.249449	2.77259	0.130849	1	0.9308	0.67	1.3526	0.241196	0.055474	19	23.73	0.560997
581	2018	0	0	0	-2.99088	0.156849	2.77259	0.118049	1	1.1172	0.6	1.0177	0.212524	0.04322	20	23.76	0.773778
581	2019	0	0	0.00330385	-2.53543	0.252365	2.89037	0.096114	1	1.1405	0.54	1.02169	0.270206	0.050195	21	23.9	0.714303
581	2020	0	0	0.0173464	-2.25066	0.166067	2.70805	0.103205	1	1.1607	0.57	1.09774	0.312834	0.032632	22	24.03	0.62598
581	2021	0	0	0.00907342	-2.42009	0.183973	2.77259	0.094719	1	0.9343	0.58	1.00529	0.286304	0.022951	23	24.05	0.70994
581	2022	0	0	0		0.138312	2.30259	0.006693	1	0.9145	0.53	0.944829	0.353824	-0.092087	24	24.07	0.683908
582	2013	1	0.0104978	0			2.77259	0.068799	1	0.4675	0.75	1.10956	0.549908	0.107358	18	22.87	0.40565
582	2014	1	0.0847338	0.00117097			2.77259	0.07076	1	0.469	0	1.2377	0.585073	0.139202	19	22.87	0.335241
582	2015	1	0.100941	0			2.83321	0.033033	1	0.5513	0	1.17498	0.437003	0.045205	20	23.24	0.479153
582	2016	1	0.005558	0			2.89037	0.039156	1	0.552	0.5	1.13461	0.397495	0.089183	21	23.23	0.531024
582	2017	1	0.226894	0			2.63906	0.045881	1	0.5382	0.5	1.06415	0.385631	0.106398	22	23.28	0.577331
582	2018	1	0.109831	0.059332		0.295968	2.77259	0.041542	1	0.7364	0.5	1.01001	0.389903	0.116753	23	23.56	0.604048
582	2019	0	0	0		0.202555	2.77259	0.058953	1	0.709	0.33	1.07867	0.409545	0.089183	24	23.62	0.547392
582	2020	0	0	0		0.271262	2.77259	0.060711	1	0.2534	0.05	1.20476	0.380234	0.128923	25	23.69	0.51443
582	2021	0	0	0		0.521293	2.94444	0.042858	1	0.2391	0.05	0.998032	0.508957	0.067446	26	24.01	0.492012
582	2022	0	0	0		0.102462	2.19722	0.039027	1	0.2196	0.05	0.947879	0.48995	0.095599	27	24.11	0.538097
584	2013	0	0	0			2.56495	0.115232	0	0.1648	0	1.48469	0.373958	0.081932	18	22	0.421665
584	2014	0	0	0			2.56495	0.046816	0	0.149	0	0	0.402859	0.052473	19	21.97	0
584	2015	0	0	0			2.63906	0.004593	0	0.1255	0.33						0.245165
584	2016	0	0	0			2.63906	-0.223798	0	0.1018	0.57	0	0.299071	-0.025759	21	21.53	0
584	2017	0	0	0			2.77259	0.031394	0	0.9581	0.67						0.153134
584	2018	0	0	0		0.0216015	2.83321	0.026554	0	1.2371	0.33	1.44559	0.599849	0.05553	23	22.23	0.276808
584	2019	0	0	0		0.064778	2.89037	0.010655	0	1.1263	0.25	1.42594	0.588483	-0.036146	24	22.23	0.288593
584	2020	0	0	0		0.117914	2.83321	0.001857	0	1.1614	0.25	1.29541	0.491373	0.00021	25	22.34	0.392636
584	2021	0	0	0		0.0737305	2.83321	-0.125753	0	1.026	0.14	1.53014	0.592261	-0.008307	26	22.29	0.266473
584	2022	0	0	0.0765137		0.0228784	0	-0.169201	0	0.956	0	1.87379	0.758702	-0.012133	27	22.25	0.128776
585	2013	0	0	0			2.63906	0.020878	0	0.8619	0.5	3.61971	0.394393	0.063123	18	19.95	0.167308
585	2014	0	0	0			2.70805	0.012553	0	0.8683	0.5	5.71254	0.406092	0.057929	19	19.99	0.103966
585	2015	1	0.0125825	0			2.70805	0.010048	0	0.3783	0.5	0	0.384956	-0.03779	20	20	0
585	2016	1	0.00253289	0			2.70805	-0.247837	0	0.4828	0						0.041643
585	2017	0	0	0			2.77259		0	0.5311	0.1	0	1.63559	0.114381	22	19.54	0
585	2018	0	0	0			3.04452		0	0.3748	0						0.012763
585	2019	0	0	0.0174777			2.48491		0	0.3965	0						-0.029937
585	2020	0	0	0			2.94444		0	0.3849	0						-0.141992
585	2021	0	0	0			2.94444		0	0.3899	0						-0.107351
585	2022	0	0	0
586	2013	0	0	0			2.48491	0.034589	0	0.6422	0	2.9161	0.536989	0.029651	18	20.01	0.158778
586	2014	0	0	0			2.63906	0.016599	0	0.6228	0	0	0.56173	0.047731	19	20.1	0
586	2015	0	0	0			2.94444	0.033478	0	0.7756	0						0
586	2016	0	0	0			2.56495	0.006879	0	0.8385	0						0.059124
586	2017	0	0	0			2.48491	0.001688	0	1.0019	0	6.71756	0.531551	-0.051327	22	20.14	0.069735
586	2018	0	0	0		0.138841	2.56495	-0.003116	0	0.9275	0	4.2983	0.564357	-0.007058	23	20.21	0.101352
586	2019	0	0	0.0179811		0.00760684	2.48491	0.009379	0	0.9845	0	3.71116	0.570667	-0.024755	24	20.25	0.115687
586	2020	0	0	0		0.0662137	2.3979	0.046408	0	1.1949	0	3.30478	0.443661	0.001276	25	20.01	0.168344
586	2021	0	0	0		0.274803	2.48491	0.054488	0	1.0837	0	3.76462	0.415471	-0.012979	26	20.06	0.155269
586	2022	0	0	0.271604		0.129009	0	0.03442	0	1.0957	0.8	3.29533	0.426107	0.03985	27	20.14	0.174154
587	2013	0	0	0			2.77259	0.066722	0	0.4531	0.5	2.7087	0.459761	0.36321	17	21.52	0.199446
587	2014	0	0	0			2.77259	0.050694	0	0.3432	0.33	2.16245	0.508606	-0.063769	18	21.77	0.22724
587	2015	1	0.833034	0			2.77259	0.01607	0	0.7411	0.5	1.39991	0.580846	0.032756	19	23.67	0.299416
587	2016	1	0.0515785	0			2.83321	0.03287	0	0.723	0.33	1.1039	0.730106	0.081164	20	24.26	0.244491
587	2017	1	0.0185644	0			2.48491	0.030763	0	0.7046	0.33	1.07455	0.725332	0.034864	21	24.31	0.255612
587	2018	1	0.00161857	0			2.94444	-0.09893	0	0.672	0	0.969749	0.78634	-0.08422	22	24.16	0.220325
587	2019	0	0	0.00809432			2.3979	-0.289864	0	0.6407	0	1.09608	0.994873	-0.025215	23	23.83	0.004677
587	2020	0	0	0			2.3979		0	0.6336	0						0.053433
587	2021	0	0	0			2.3979		0	0.6145	0						-0.060213
587	2022	0	0	0
589	2013	1	0.00373705	0.0364584			2.48491	0.023027	1	0.0293	0	1.01897	0.685134	0.023629	17	22.75	0.309005
589	2014	1	0.0749109	0.648179			2.48491	0.017161	1	1.006	0	1.09208	0.612106	0.128296	18	23	0.355189
589	2015	0	0	0			2.48491	-0.023131	1	0.0746	0	1.18314	0.688149	0.059517	19	23.14	0.26358
589	2016	0	0	0.741396			2.89037	0.001416	1	0.0794	0	1.09683	0.656792	0.019901	20	23.07	0.31291
589	2017	0	0	0			2.94444	-0.022818	1	0.0825	0	1.02901	0.656262	0.021701	21	23	0.334048
589	2018	0	0	0		0.401787	2.99573	0.008412	1	0.0869	0	0.922015	0.674157	0.075468	22	23.07	0.353403
589	2019	0	0	0.948602		0.306654	2.99573	0.012874	1	0.0876	0	0.989553	0.646081	0.167144	23	23.08	0.357656
589	2020	0	0	0.293353		0.340512	2.99573	0.098858	1	0.0914	0.78	1.0309	0.576066	0.157718	24	23.17	0.411227
589	2021	0	0	0		0.326268	2.99573	0.028721	1	0.214	0.67	0.995813	0.538593	0.024818	25	23.28	0.463347
589	2022	0	0	0		0.224068	2.19722	0.027384	1	0.1491	0.5	0.938464	0.588761	-0.00863	26	23.48	0.438204
590	2013	0	0	0			2.94444	-0.297615	1	1.3094	0	6.16041	0.512252	0.005855	17	20.13	0.079175
590	2014	0	0	0.00169503			2.94444	-0.146161	1	1.3477	0	6.73882	0.686265	-0.092131	18	20.19	0.046556
590	2015	0	0	0			2.94444		1	1.3412	0						0.033377
590	2016	0	0	0			2.89037	0.079451	1	1.2972	0	7.537	0.581474	-0.055349	20	20.26	0.05553
590	2017	0	0	0			2.83321	0.011337	1	0.7683	0	4.37104	0.332371	-0.141346	21	20.59	0.152739
590	2018	0	0	0		0.00847498	2.83321	-0.046755	1	0.7059	0	2.41585	0.290081	0.000749	22	20.52	0.293859
590	2019	0	0	0		0.0252105	2.99573	0.050124	1	0.6936	0	3.46819	0.265232	0.035768	23	20.56	0.211859
590	2020	0	0	0		0.00995907	2.99573	0.025469	0	0.6678	0.43	2.55273	0.277164	0.060798	24	20.61	0.283161
590	2021	0	0	0		0.0619574	3.04452	0.036616	1	0.7321	0.33	2.73894	0.294996	0.028242	25	20.69	0.257401
591	2013	0	0	0			2.56495	0.006382	1	0.0552	0.09	1.53425	0.823249	-0.006384	17	21.88	0.115204
591	2014	0	0	0			2.70805	-0.001281	1	0.6552	0	2.0376	0.856287	0.003856	18	21.92	0.070531
591	2015	1	0.375832	0			2.77259	0.02169	1	0.4425	0.57	1.00165	0.726502	0.039728	19	23.85	0.273047
591	2016	1	0.361963	0			2.70805	0.022796	1	0.3818	0.63	1.04159	0.612976	0.059773	20	24.12	0.371571
591	2017	1	0.47117	0	-1.72729	0.0814636	2.77259	0.025695	1	0.378	0.5	1.09942	0.611733	0.055973	21	24.17	0.353158
591	2018	1	0.0034646	0	-1.63955	0.200835	2.3979	0.024997	1	0.3751	0.45	0.921342	0.623772	0.057869	22	24.26	0.408348
591	2019	0	0	0	-1.38445	0.0971452	2.56495	0.024174	1	0.3751	0.55	0.955488	0.640408	0.053289	23	24.35	0.376344
591	2020	0	0	0	-1.5371	0.147084	2.3979	0.026035	1	0.316	0.5	1.13316	0.638227	0.056605	24	24.39	0.319259
591	2021	0	0	0	-1.60374	0.18453	2.77259	0.029307	1	0.2801	0.33	1.31977	0.625136	0.052334	25	24.41	0.284037
591	2022	0	0	0	0.0081431	0.140794	0	0.030051	1	0.2643	0.33	1.11276	0.530365	0.12818	26	24.56	0.422044
592	2013	0	0	0	-0.0273307	0.0162783	2.3979	0.026701	0	0.2104	0	3.99014	0.262255	-0.038483	17	21.33	0.184892
592	2014	0	0	0	-0.276616	0.304103	2.56495	0.0358	0	0.1527	0	6.94641	0.333412	-0.004861	18	21.49	0.095961
592	2015	1	0.45857	0	-0.0959421	0.254544	2.63906	0.011004	0	0.2112	0	4.62472	0.098014	-0.100459	19	22.06	0.195036
592	2016	0	0	0		0.40129	2.77259	0.001282	0	0.193	0	3.27234	0.163072	-0.009739	20	22.15	0.255759
592	2017	0	0	0		0.620106	2.70805	-0.001582	0	0.2009	0	0	0.194945	0.005768	21	22.19	0
592	2018	0	0	0		0.316303	2.77259	0.007299	0	0.1765	0						0.558088
592	2019	0	0	0		0.344046	2.99573	0.00425	0	0.1839	0	1.472	0.158587	0.082024	23	22.17	0.571612
592	2020	0	0	0		0.287945	2.56495	-0.0609	0	0.1094	0	1.41604	0.335763	-0.024399	24	22.32	0.469082
592	2021	0	0	0		0.0960198	2.77259	-0.188123	0	0.1187	0	1.86123	0.400775	-0.006296	25	22.15	0.321951
592	2022	0	0	0.0274913		0.233922	1.60944	-0.047309	0	0.1138	0	1.66089	0.443709	0.033009	26	22.14	0.334936
593	2013	0	0	0.982623			2.56495	0.043158	0	0.0912	0.67	1.90458	0.263404	0.032486	17	20.62	0.386751
593	2014	0	0	0			2.48491	0.022336	0	0.1094	0.44	2.48213	0.13501	0.02546	18	20.46	0.348487
593	2015	1	0.0446932	0			2.56495	0.017836	0	0.2321	0.33	4.39148	0.177676	0.070921	19	20.49	0.187254
593	2016	1	0.390257	0			2.56495	-0.03269	0	0.2858	0.25	2.15736	0.300704	-0.113233	20	21.18	0.324145
593	2017	1	0.04533	0			2.70805	0.01554	0	0.2733	0.22	1.95659	0.357766	0.051677	21	21.27	0.328241
593	2018	0	0	0		0.0568425	2.56495	-0.114084	0	0.7011	0.22	1.66222	0.432778	0.008136	22	21.21	0.341243
593	2019	0	0	0		0.0573881	2.48491	0.021896	0	0.5244	0.13	1.5937	0.50351	0.033175	23	21.41	0.311534
593	2020	0	0	0		0.00849049	2.48491	0.020071	0	0.44	0	1.57858	0.500502	0.055246	24	21.47	0.316422
593	2021	0	0	0.107526		0.102114	2.3979	0.025928	0	0.4159	0	1.55282	0.489825	0.100354	25	21.49	0.328548
595	2013	0	0	0			2.63906	-0.11331	0	0.3844	0	1.85766	0.738589	-0.01132	17	20.78	0.140721
595	2014	0	0	0			2.56495	0.019681	0	0.0941	1	2.43831	0.720412	-0.038592	18	20.77	0.114665
595	2015	0	0	0			2.63906	-0.113502	0	0.0402	1	2.90895	0.382771	-0.059392	19	20.91	0.212183
595	2016	0	0	0			2.70805	-0.070327	0	0.0344	1	4.98421	0.448156	-0.036418	20	20.91	0.110718
595	2017	1	0.0116252	0			2.89037		0	0.0222	0.4						0.194528
595	2018	0	0	0		0.0253871	2.89037	-0.053116	0	0.036	0.5	1.66773	0.616965	0.015309	22	21.33	0.229674
595	2019	0	0	0.0179811		0.0326961	2.89037	-0.21254	0	0.0234	0	2.32761	0.749768	0.005848	23	21.14	0.107506
595	2020	0	0	0		0.161121	2.83321		1	0.9213	0.86						0.350919
595	2021	0	0	0.440659		0.0610667	2.56495	-0.129654	1	0.9137	0.86	3.0672	0.403466	-0.031767	25	21.03	0.194488
596	2014	1	0.00307864	0.0317607	0.22138	0.0791177	2.63906	0.093091	1	0.1537	0.29	2.9097	0.348088	0.066615	18	22.58	0.224048
596	2015	0	0	0.0592207		0.153352	2.48491	0.099619	1	0.1579	0.4	2.66117	0.327075	0.123194	19	22.7	0.252869
596	2016	0	0	0.0724212		0.179006	2.70805	0.097333	1	0.157	0	2.68647	0.319987	0.164723	20	22.89	0.253125
596	2017	0	0	0.0292491	-1.35991	0.174262	2.70805	0.116739	1	0.1535	0.27	3.24365	0.326182	0.106558	21	23.04	0.207734
596	2018	0	0	0.00536003	1.5954	0.152852	2.99573	0.139163	1	0.1509	0.31	2.33977	0.35813	0.141919	22	23.25	0.27433
596	2019	0	0	0.00089446	1.83631	0.225042	2.94444	0.155559	1	0.1596	0.47	4.62754	0.320024	0.015384	23	23.35	0.146941
596	2020	0	0	0	1.18191	0.269792	2.89037	0.121679	1	0.1399	0.22	7.90058	0.31197	0.261298	24	23.44	0.087086
596	2021	1	0.00015909	0	0.121847	0.203898	2.99573	0.093411	1	0.1616	0.25	4.46414	0.321237	0.345983	25	23.96	0.152048
596	2022	1	0.0267262	0		0.225809	2.48491	0.109159	1	0.1568	0.44	4.46163	0.351025	0.122272	26	24.12	0.145457
597	2013	1	0.0386984	0			2.77259	-0.021868	1	1.356	0.5	1.09418	0.788334	-0.044447	17	22.75	0.193447
597	2014	1	0.0487897	0			3.04452	0.009777	1	1.0978	0.6	1.18427	0.677917	0.00622	18	22.87	0.271968
597	2015	0	0	0			2.94444	-0.045113	1	1.2432	0.25	1.26797	0.723788	0.01163	19	22.89	0.217838
597	2016	0	0	0.00266974			3.21888	0.002691	1	0.9144	0.86	1.21825	0.751378	0.044235	20	23	0.204082
597	2017	0	0	0.959966			3.2581	0.00869	1	0.6941	0.86	1.28564	0.759463	-0.030766	21	23.08	0.187095
597	2018	1	0.0249116	0		0.289028	3.2581	0.017184	0	1.0869	1	1.15561	0.693411	0.026913	22	23.18	0.265305
597	2019	0	0	0		0.154609	3.04452	0.013592	0	1.17	1	1.20396	0.687569	0.030089	23	23.25	0.259503
597	2020	0	0	0		0.361206	2.77259	0.00089	0	1.5033	1.14	1.20723	0.661161	0.045528	24	23.22	0.280674
597	2021	0	0	0		0.0846811	3.04452	0.007242	0	0.9158	1.25	1.30517	0.674474	0.061362	25	23.3	0.249412
597	2022	0	0	0		0.323759	2.19722	0.025854	0	0.8676	1.25	1.29268	0.658715	0.084113	26	23.35	0.264014
598	2013	1	0.0715585	0	-0.751393	0.598555	2.56495	0.072126	1	0.0583	0.64	1.57933	0.346266	0.129336	17	23.07	0.413933
598	2014	0	0	0	-0.958955	0.497206	2.63906	0.062666	1	0.0459	0.57	1.73079	0.383473	0.112784	18	23.22	0.356212
598	2015	0	0	0	-0.788914	0.142142	2.83321	0.060019	1	0.0637	0.44	1.91161	0.414519	0.109755	19	23.38	0.306277
598	2016	0	0	0.00220447	-1.51944	0.115758	2.77259	0.051524	1	0.0784	0.56	1.47565	0.459026	0.09998	20	23.55	0.3666
598	2017	0	0	0	-1.81977	0.0978934	2.77259	0.048849	1	0.0762	0.56	1.32157	0.456978	0.097951	21	23.65	0.410891
598	2018	0	0	0.013467	-1.74913	0.16446	2.83321	0.048214	1	0.0955	0.56	1.04214	0.466923	0.10189	22	23.76	0.511523
598	2019	1	0.444579	0	-0.949659	0.121543	2.89037	0.043435	1	0.2008	0.39	1.07228	0.526595	0.089928	23	23.96	0.441495
598	2020	0	0	0	-1.29192	0.0932269	2.77259	0.042848	1	0.3435	0.63	1.03854	0.574368	0.108589	24	24.15	0.409837
598	2021	0	0	0	-1.5064	0.110216	2.83321	0.043798	1	0.4775	0.63	1.13122	0.584369	0.087408	25	24.26	0.367418
598	2022	0	0	0	-0.495846	0.126934	1.94591	0.044149	1	0.4576	0.64	0.970619	0.589566	0.096059	26	24.37	0.422858
599	2013	1	0.0009974	0			2.63906	0.005689	1	0.3732	0.2	1.11214	0.679285	0.098867	17	22.3	0.288376
599	2014	1	0.218314	0			2.94444	0.011515	1	0.6733	0.78	1.22124	0.504491	0.113175	18	22.34	0.405743
599	2015	1	0.00437433	0			2.94444	0.010026	1	0.4448	0.75	1.65018	0.560562	0.02459	19	22.5	0.266297
599	2016	0	0	0			2.83321	0.01075	1	0.4765	0.75	1.34112	0.627498	0.004973	20	22.7	0.277755
599	2017	1	0.0685467	0			2.83321	0.012167	1	0.558	0.67	1.16105	0.665051	-0.084025	21	22.85	0.288487
599	2018	0	0	0		0.418201	2.83321	0.003221	1	0.65	0.63	0.931576	0.570377	-0.027331	22	22.92	0.461179
599	2019	0	0	0		0.368466	2.83321	-0.031526	1	0.6498	0.25	1.02676	0.63229	-0.025774	23	23.01	0.358125
599	2020	0	0	0		0.410889	3.17805	-0.007182	1	0.3641	0.57	0.997589	0.650014	0.008191	24	23.03	0.350832
599	2021	0	0	0		0.34455	2.63906	-0.036412	1	0.3525	0.63	1.03219	0.71132	-0.008607	25	23.11	0.279677
599	2022	0	0	0		0.286722	0	-0.070144	1	0.3583	0.57	1.10536	0.758393	0.031053	26	23.01	0.218577
600	2013	1	0.0671452	0			2.83321	0.059632	1	0.3069	0	0.939067	0.712163	0.178484	17	23.61	0.306513
600	2014	1	0.0558713	0			2.83321	0.105283	1	0.1222	0	1.14576	0.566119	0.217352	18	23.95	0.378684
600	2015	0	0	0	-0.739124	0.217212	2.83321	0.101538	1	0.1242	0	1.15369	0.513648	0.138058	19	23.98	0.421561
600	2016	0	0	0	0.250208	0.218093	2.89037	0.066521	1	0.1041	0	1.05488	0.546095	0.110873	20	24.1	0.430291
600	2017	0	0	0.00306205	0.616921	0.119622	2.99573	0.010021	1	0.0786	0	1.016	0.583054	0.042936	21	24.16	0.410381
600	2018	0	0	0	0.18836	0.152602	2.83321	0.020772	1	0.0791	1	0.914777	0.577559	0.082319	22	24.18	0.461797
600	2019	0	0	0	0.32651	0.126382	2.89037	0.02766	1	0.0957	0	0.903681	0.570936	0.077991	23	24.2	0.474796
600	2020	0	0	0	0.0489602	0.116637	2.70805	0.035619	1	0.082	0	0.91618	0.565608	0.08135	24	24.25	0.474134
600	2021	0	0	0	0.433348	0.10568	2.94444	-0.071298	1	0.0719	0	0.952324	0.684943	0.004144	25	24.37	0.33083
600	2022	0	0	0	1.24068	0.122448	0.693147	0.004129	1	0.0453	0	0.950258	0.660841	0.049595	26	24.32	0.356913
603	2013	1	0.027281	0	2.37766	0.384062	2.89037	0.590022	0	0.6177	0.14	2.35593	0.325185	0.446283	17	20.48	0.286432
603	2014	1	0.311882	0	1.74004	0.238799	2.83321	0.336186	0	0.427	0.21	5.08901	0.279382	0.610014	18	20.84	0.141603
603	2015	1	0.0276842	0		0.098967	2.63906	0.296392	0	1.9376	0.36	5.38838	0.252861	0.231942	19	21.07	0.138657
603	2016	1	0.0659034	0		0.0249944	2.83321	0.116654	0	0.8712	0.36	2.82412	0.068488	0.214994	20	21.77	0.329841
603	2017	1	0.334575	0		0.0333217	2.89037	0.127063	0	0.8066	0.25	2.08926	0.175992	0.184477	21	21.88	0.394401
603	2018	1	0.0134303	0		0.0158162	2.56495	0.150308	0	0.6671	1	1.86015	0.420842	0.187212	22	22.03	0.31135
603	2019	1	0.364228	0		0.0445397	2.89037	0.128803	0	0.5658	1	2.48174	0.387562	0.16115	23	22.19	0.246777
603	2020	1	0.0959453	0		0.0313919	2.56495	0.089025	0	0.4655	1	2.51051	0.4348	0.137722	24	22.26	0.225133
603	2021	1	0.00100789	0	-0.376317	0.089579	2.70805	0.111789	0	0.4629	0.13	1.88735	0.408645	0.178049	25	22.39	0.313326
603	2022	1	0.0152636	0	-0.199374	0.154586	1.38629	0.093868	0	0.484	0.21	1.81342	0.342961	0.092772	26	22.41	0.36232
605	2013	0	0	0			3.04452	-0.025798	1	0.1519	0	3.25296	0.274286	0.032858	17	19.98	0.223093
605	2014	1	0.143559	0.36908			2.70805	0.016419	1	1.2754	0	1.42515	0.544648	0.031421	18	21.59	0.319512
605	2015	1	0.00311684	0			2.94444	0.019191	1	1.2542	0	2.31653	0.533771	0.027453	19	21.62	0.201262
605	2016	1	0.00263137	0			2.63906	0.012898	1	1.1562	0	1.51137	0.658364	0.06084	20	21.97	0.226044
605	2017	1	0.369882	0			2.94444	0.030983	1	1.4199	0.5	1.27574	0.562089	-0.026999	21	22.46	0.343259
605	2018	0	0	0		0.271045	2.89037	0.014498	1	1.4199	0	1.08877	0.587193	-0.010617	22	22.57	0.379151
605	2019	0	0	0		0.211072	2.89037	0.005959	1	1.4159	0	0.96569	0.669936	0.064463	23	22.86	0.34179
605	2020	0	0	0		0.0619647	2.83321	0.002158	1	1.3909	0	0.916686	0.676494	0.017039	24	22.88	0.352908
605	2021	0	0	0.472253		0.0466449	2.83321	0.0046	1	1.268	0.5	0.922856	0.666428	0.018495	25	22.78	0.361456
605	2022	0	0	0.169804		0.111898	0	0.004439	1	1.1411	0.33	0.941722	0.675001	0.015594	26	22.81	0.345111
606	2013	0	0	0			2.63906	0.015886	1	1.1755	0.4	2.26041	0.321696	-0.028038	17	21.1	0.30008
606	2014	0	0	0			2.70805	-0.095656	0	1.2462	0	2.41709	0.347532	0.000854	18	21.01	0.26994
606	2015	1	0.0393777	0			2.70805	-0.146827	0	1.1334	0.4	8.85972	0.306566	0.015515	19	20.74	0.078268
606	2016	1	0.299936	0.0509381			2.70805		0	1.708	0						0.423909
606	2017	1	0.00044176	0			2.94444	0.018312	0	1.4243	0.86	1.62922	0.237389	-0.009877	21	22.07	0.468082
606	2018	1	0.109831	0			2.83321	0.025915	0	1.4243	0.5	1.28021	0.323712	0.014064	22	22.15	0.528262
606	2019	0	0	0			2.77259	-0.362618	0	1.4696	0.67	1.85103	0.400636	0.038912	23	21.75	0.3238
606	2020	0	0	0			2.77259		0	1.4404	1	2.31188	0.733746	0.065695	24	21.13	0.115168
606	2021	0	0	0			2.77259		0	1.3796	0.6						-0.10323
606	2022	0	0	0			0		0	1.1222	0.6						0.053164
607	2013	0	0	0	1.00744	0.348319	2.3979	0.018093	0	0.0799	0.85	0	0.703136	0.043438	17	21.39	0
607	2014	0	0	0	1.33727	0.0228978	2.48491	0.104095	1	0.3237	0.75						0.207961
607	2015	1	0.00103161	0	1.07392	0.151466	2.48491	0.131661	1	0.3117	0.67	3.5373	0.286123	0.047093	19	21.6	0.201814
607	2016	1	0.0103942	0	2.54838	0.104407	2.48491	0.095694	1	0.3214	0.63	2.62129	0.326426	0.120962	20	21.81	0.256963
607	2017	1	0.00021337	0	-1.90175	0.243159	2.3979	0.065656	1	0.2932	0.63	1.62272	0.373694	0.062375	21	21.89	0.385961
607	2018	0	0	0	-0.854432	0.123414	2.48491	0.048252	1	0.2932	0.5	1.5352	0.346797	0.082425	22	21.9	0.425483
607	2019	0	0	0	-0.737696	0.108469	2.48491	0.016249	1	0.2857	0.5	1.74306	0.443476	0.062771	23	21.99	0.319281
607	2020	0	0	0	-1.09964	0.135075	2.3979	-0.115134	1	0.286	0.05	1.65806	0.51301	0.060809	24	21.89	0.29371
607	2021	0	0	0	-1.30621	0.244407	2.3979	0.033725	1	0.2507	0.05	1.83534	0.54605	0.10367	25	22.06	0.247339
607	2022	0	0	0		0.110775	0	0.024221	1	0.201	0.08	1.80635	0.537448	0.099313	26	22.1	0.25607
609	2013	1	0.00281612	0			2.83321	0.056302	0	0.3142	0	1.50541	0.348552	0.053879	17	21.31	0.432739
609	2014	1	0.020024	0			2.94444	0.06174	0	1.9106	0	2.39619	0.313943	0.01396	18	21.35	0.286312
609	2015	1	0.00287214	0			2.94444	0.009157	0	2.3723	0	2.49805	0.342105	0.017106	19	21.41	0.263363
609	2016	1	0.0234892	0			2.94444	0.062835	0	2.3781	0	2.39926	0.319399	-0.016339	20	21.47	0.283671
609	2017	0	0	0			2.94444	0.076666	0	0.9876	0.4	1.84476	0.100147	-0.203383	21	21.28	0.487787
609	2018	0	0	0		0.0541129	2.83321	-0.020768	0	0.483	0.67	1.01827	0.489026	-0.756144	22	21.81	0.501804
609	2019	0	0	0		0.148073	2.94444	0.006134	0	0.3938	0.4	1.02438	0.6333	-0.030063	23	22.16	0.357972
609	2021	0	0	0		0.0748418	2.83321		0	0.4602	0.83						0.247382
609	2022	0	0	0.353325		0.0251954	0	-0.126864	0	0.353	0.73	1.58077	0.752266	0.038664	26	21.56	0.156717
610	2013	0	0	0			2.70805	0.013258	1	0.1533	0	2.27033	0.27882	-0.020329	17	20.28	0.317655
610	2014	1	0.119779	0			2.70805	-0.036094	1	0.3649	0	3.83033	0.242374	-0.001118	18	20.17	0.197796
610	2015	1	0.0181661	0			2.77259	0.007437	1	0.3992	0	3.05979	0.280704	-0.191566	19	20.87	0.23508
610	2016	0	0	0			2.63906	0.006583	1	0.2653	0	2.92601	0.388244	-0.043489	20	21.05	0.209075
610	2017	0	0	0			2.89037	-0.014345	1	0.3353	0	2.38473	0.416292	-0.101741	21	21.06	0.244769
610	2018	0	0	0		0.111181	2.83321	0.071504	1	0.1246	0	1.74232	0.279825	-0.043915	22	20.91	0.413341
610	2019	0	0	0		0.151504	2.83321	-0.026068	1	0.1774	0	2.05398	0.309182	-0.034097	23	20.94	0.336332
610	2020	0	0	0		0.0917635	2.83321	0.025059	1	0.2895	0	1.80367	0.326183	-0.13966	24	21.01	0.37358
610	2021	0	0	0		0.038559	2.89037	-0.036362	1	0.2825	0	1.50895	0.628386	-0.087155	25	21.52	0.246274
612	2013	1	0.0172006	0	0.973089	0.352002	2.70805	0.036151	1	1.5718	0	1.25603	0.399113	-0.005295	17	22.7	0.478404
612	2014	1	0.0196054	0	-1.66902	0.380179	3.09104	0.03897	0	1.5883	0	1.646	0.48312	0.228499	18	22.94	0.314022
612	2015	1	0.00474729	0	1.40524	0.0205951	2.70805		0	1.2227	0.25	1.40732	0.447863	-0.004749	19	22.88	0.392333
612	2016	1	0.00102674	0		0.0689906	2.70805		0	1.693	0.25	2.05561	0.378894	0.02665	20	22.71	0.302151
612	2017	0	0	0	0.345561	0.134313	2.94444		0	2.4331	0	1.72939	0.369023	0.020449	21	22.73	0.364855
612	2018	0	0	0	-0.257243	0.139564	2.94444		0	2.404	0	1.06648	0.432418	0.112372	22	22.73	0.532203
612	2019	0	0	0	1.02222	0.154372	2.94444	0.015206	0	2.2462	0	1.11913	0.384877	0.097683	23	22.67	0.549642
612	2020	1	0.578308	0	-0.405826	0.165727	2.77259	0.079572	0	2.1699	0	1.4959	0.32387	0.118124	24	22.69	0.45199
612	2021	1	0.94274	0	-0.718187	0.10147	2.99573	0.050386	0	1.0607	0.33	1.51991	0.352932	0.01345	25	22.79	0.425729
612	2022	1	0.253383	0	-0.652114	0.124427	2.07944	0.038656	0	1.1734	0.5	1.11828	0.324611	0.079819	26	22.78	0.603955
613	2013	1	0.0191959	0			2.77259	-0.019299	0	1.116	1.17	13.3474	0.281228	0.022588	16	18.55	0.053851
613	2014	1	0.187607	0			2.77259	0.021945	0	1.072	0.23	19.5732	0.26004	0.021341	17	18.55	0.037805
613	2015	1	0.154545	0			2.94444	-0.071294	0	1.1487	0.18	48.2704	0.266477	-0.015301	18	18.47	0.015196
613	2016	0	0	0			2.89037	-0.025237	0	0.8663	0.28	43.9263	0.295585	0.026375	19	18.47	0.016036
613	2017	0	0	0.00011608			2.89037		0	0.8718	0.24						0.033178
613	2018	0	0	0			2.48491	0.007407	0	0.7328	0.38	26.9264	0.118013	0.07756	21	18.3	0.032755
613	2019	0	0	5.088e-05			2.83321	0.008646	0	0.7328	0.38	21.1725	0.103227	0.053445	22	18.29	0.042356
613	2020	0	0	6.819e-05			2.83321	-0.118716	0	0.7328	0.86	13.6791	0.313241	-0.076887	23	18.39	0.050205
613	2021	0	0	0			2.83321		0	0.7048	0.5						0.056973
613	2022	0	0	0
615	2013	0	0	0			2.89037	-0.030536	0	0.8852	0.5	1.65425	0.495739	-0.040723	17	20.91	0.304828
615	2014	0	0	0			3.04452	0.010559	0	0.4841	0.25	0	0.47627	0.116007	18	21.12	0
615	2015	1	0.00902334	0			2.99573	0.035883	0	0.3559	0.5						0.211401
615	2016	0	0	0			2.83321	0.02789	0	0.3209	1	1.40969	0.713111	0.112389	20	22.64	0.203511
615	2017	1	0.00642968	0			3.09104	0.045968	0	0.2694	0	1.23914	0.693009	-0.097143	21	22.94	0.247745
615	2018	1	0.00181431	0		0.329252	2.94444	0.010427	0	0.2679	0.38	1.07864	0.757065	0.116744	22	23.23	0.225224
615	2019	0	0	0		0.194362	2.63906	0.012139	0	0.3842	0.6	1.07543	0.739543	0.057377	23	23.05	0.242189
615	2020	0	0	0		0.0471335	2.77259	0.004038	0	0.5147	0.13	1.34317	0.719366	-0.037478	24	22.97	0.208934
615	2021	0	0	0		0.414122	2.89037	-0.062345	0	0.4213	0.13	2.49988	0.554046	-0.012087	25	22.19	0.17839
615	2022	0	0	0.0211367		0.173497	0	-0.426202	0	0.4065	0.13	2.62107	0.93848	0.015161	26	22.04	0.023471
617	2013	0	0	0			2.70805		1	0.0295	1						0.19303
617	2014	0	0	0.36908			2.70805	-0.05224	1	0.0345	1	1.9829	0.728326	0.007621	18	21.51	0.137008
617	2015	0	0	0		0.220222	2.70805	-0.034392	1	0.0892	1	2.78061	0.762048	-0.011318	19	21.52	0.085576
617	2016	1	0.00019872	0		0.229103	2.89037		1	0.0438	0.8						0.182662
617	2017	1	0.23918	0.0439923		0.6312	2.63906		1	0.1028	0.87						0.152028
617	2018	1	0.456989	0.059332		0.318927	2.48491		1	0.1028	0.92						0.159893
617	2019	0	0	0.00210405		0.367949	2.56495		1	0.1028	0.92						0.164791
617	2020	0	0	0	-1.45115	0.25059	2.56495		1	0.1028	0.88						0.187785
617	2021	0	0	0	-2.08737	0.27043	2.63906		1	0.1028	0.89						0.189827
617	2022	0	0	0	1.70519	0.0235235	0.693147		1	0.0995	0.9						0.191274
619	2013	0	0	0			2.70805	0.037005	1	0.3246	1.5	1.01706	0.41399	0.077059	17	22.19	0.57618
619	2014	0	0	0.00833655			2.77259	0.030062	1	0.3767	1.33	1.23786	0.353838	0.141355	18	22.12	0.521998
619	2015	0	0	0.906787			2.77259	0.030135	1	0.4483	1.33	1.70264	0.321319	0.103043	19	22.09	0.398604
619	2016	0	0	0.181708			2.77259	0.022483	1	0.3144	1.25	1.43426	0.312097	0.085632	20	22.08	0.479623
619	2017	0	0	0.959966			2.89037	0.004201	1	0.2553	1.25	1.10242	0.252183	0.026687	21	21.98	0.678339
619	2018	0	0	0.883602		0.364006	2.70805	0.000827	1	0.2511	1.25	0.796963	0.30386	-0.055355	22	22.06	0.873491
619	2019	0	0	0.113553		0.368378	2.89037	0.002745	1	0.2517	2	0.852453	0.337815	0.045428	23	22.12	0.776799
619	2020	0	0	0.407358		0.365322	2.77259	0.008348	1	0.255	1.33	0.849601	0.395434	0.015157	24	22.28	0.711588
619	2021	0	0	0		0.358079	2.83321	-0.027974	1	0.254	1	0.864134	0.518675	-0.019872	25	22.43	0.557003
619	2022	0	0	0		0.0750332	0.693147	-0.016269	1	0.2011	1	0.944265	0.49602	0.032685	26	22.35	0.533728
620	2013	1	0.0147341	0		0.478106	2.63906	0.027473	0	0.2334	0	1.05127	0.806703	-0.335106	17	23.63	0.18387
620	2014	1	0.143242	0		0.435236	2.63906	0.016331	0	0.1625	0	1.32502	0.848133	-0.110196	18	23.93	0.114615
620	2015	1	0.0374923	0		0.41567	2.63906	0.00847	0	0.1366	0.4	1.30713	0.800459	-0.117438	19	24.25	0.152656
620	2016	0	0	0		0.518593	2.63906	0.010691	0	0.1121	0.2	1.1981	0.843706	-0.029088	20	24.52	0.130452
620	2017	0	0	0		0.451597	2.83321	0.01682	0	0.1122	0.22	1.04944	0.840289	0.020971	21	24.66	0.152186
620	2018	0	0	0		0.214244	2.70805	0.023314	0	0.222	0.25	0.952162	0.813805	0.074665	22	24.7	0.19555
620	2019	1	0.00398302	0		0.114299	2.77259	0.016647	0	0.2122	0.14	0.961614	0.816847	0.055788	23	24.69	0.190464
620	2020	1	0.0103284	0		0.0171958	2.63906	-0.024348	0	0.1965	0.21	0.926728	0.834508	0.058712	24	24.64	0.178577
620	2021	1	0.945804	0		0.0347084	2.77259	-0.088508	0	0.1511	0.15	0.986498	0.899396	0.056887	25	24.49	0.101981
620	2022	0	0	0.33656		0.0228183	0	-0.086504	0	0.0895	0.17	1.15605	0.978519	0.015439	26	24.39	0.018581
622	2013	0	0	0			2.56495	0.02561	0	1.369	0						0.243811
622	2014	0	0	0			2.70805	-0.107113	0	1.597	0						0.124112
622	2015	0	0	0			2.63906	-0.171034	0	1.5898	0	17.7288	0.444994	-0.075888	19	19.54	0.031305
622	2016	0	0	0.741396			2.70805		0	1.6103	0						0.051577
622	2017	0	0	0			2.77259	-0.092783	0	1.5898	0	5.53886	0.496649	-0.14584	21	19.8	0.090876
622	2018	0	0	0		0.219349	2.56495	0.026658	0	1.5342	0	9.74121	0.402865	-0.343752	22	19.65	0.0613
622	2019	0	0	0		0.141243	2.63906	0.033797	0	1.4997	0	6.73131	0.320823	-0.195889	23	19.57	0.100898
622	2020	0	0	0		0.166554	2.3979	0.007958	0	1.2785	0	4.67782	0.461252	0.02191	24	19.8	0.115171
622	2021	0	0	0.284874		0.0712626	2.56495		0	1.2279	0	5.27291	0.374093	0.128901	25	19.65	0.118702
622	2022	0	0	0		0.120201	0.693147		0	0.9111	0	5.93853	0.384058	-0.0177	26	19.61	0.103719
623	2013	0	0	0		0.373763	2.48491	0.087739	0	0.3167	0	1.37307	0.11983	0.018357	17	23.22	0.641024
623	2014	0	0	0		0.358361	2.89037	0.102966	0	0.203	0.5	2.18371	0.080649	0.023857	18	23.35	0.421004
623	2015	0	0	0	-1.26697	0.284836	2.63906	0.13118	0	0.2226	0.5	1.45937	0.113463	0.028181	19	23.71	0.607478
623	2016	0	0	0	-1.67665	0.199623	2.89037	0.081406	0	0.497	0.33	1.40098	0.072096	0.01683	20	23.74	0.662324
623	2017	0	0	0	-1.97796	0.270477	2.83321	0.084428	0	0.5713	0.67	1.24248	0.060306	0.01261	21	23.81	0.756306
623	2018	0	0	0	-1.47485	0.232571	2.83321	0.037498	0	0.5225	0.75	0.825767	0.138458	0.015923	22	23.93	1.04332
623	2019	0	0	0	-1.59526	0.298222	2.77259	0.054006	0	0.5227	1	0.87746	0.130081	0.015388	23	23.97	0.991406
623	2020	0	0	0	-1.17175	0.25918	2.48491	0.061835	0	0.373	0.71	0.8405	0.139806	0.015132	24	24.03	1.02343
623	2021	0	0	0.0959452	-0.95795	0.163814	2.3979	0.060923	0	0.2792	0.75	0.877928	0.138597	0.011876	25	24.09	0.981178
623	2022	0	0	0	-0.283877	0.108885	2.07944	0.05777	0	0.2881	0.6	0.715256	0.155022	0.014582	26	24.16	1.18136
625	2013	0	0	0.00068919	-1.74879	0.0102044	2.48491	0.064996	1	0.114	0	1.60901	0.650706	0.039739	16	24.7	0.217087
625	2014	0	0	0	0.609828	0.0324254	2.63906	0.107882	1	0.1076	0	1.64194	0.63472	0.069214	17	24.97	0.222469
625	2015	0	0	0.145679	-0.58393	0.296937	2.83321	0.110973	1	0.1562	0	1.43585	0.617805	0.077703	18	25.22	0.26618
625	2016	0	0	0.0297226	1.30024	0.361411	3.04452	0.096484	1	0.1632	0	1.21636	0.592968	0.025573	19	25.39	0.334632
625	2017	0	0	0.0449944	-0.552174	0.39558	3.09104	0.067924	1	0.2268	0	1.0734	0.552762	-0.012859	20	25.39	0.416656
625	2018	1	0.00203363	0.0798467	1.15966	0.219522	3.04452	0.007737	1	1.3247	0	0.815302	0.506327	-0.036631	21	25.26	0.60551
625	2019	0	0	0.00319943	0.218396	0.115451	2.99573	-0.027138	1	1.385	0	0.989625	0.549934	0.041521	22	25.3	0.454784
625	2020	0	0	0.329794	-0.368443	0.161777	3.04452	0.027196	1	1.5759	0	1.35975	0.557706	0.109366	23	25.52	0.325275
625	2021	0	0	0.12168	-0.126697	0.169151	3.04452	0.026618	1	1.5687	0	1.30497	0.587413	0.194239	24	25.63	0.316165
625	2022	0	0	0		0.134187	2.56495	0.053028	1	1.4719	0	1.27625	0.568987	0.041848	25	25.71	0.337719
626	2013	0	0	0			2.94444	0.024264	0	0.7198	0	1.11216	0.832431	-0.032015	17	22.44	0.150669
626	2014	0	0	0			2.94444	0.071914	0	0.7128	0	1.1479	0.819093	-0.032496	18	22.81	0.157598
626	2015	1	0.0130872	0			2.94444	0.072852	0	0.6996	0	0	0.767017	-0.08687	19	22.88	0
626	2016	0	0	0			2.56495	0.044859	0	0.6851	0						0.158659
626	2017	1	0.00542004	0			2.63906	-0.04133	0	0.6851	0	1.39471	0.704506	-0.035533	21	22.92	0.211867
626	2018	1	0.0237506	0		0.125212	2.63906	0.013403	0	0.6075	0.08	1.08951	0.612464	-0.120054	22	22.66	0.355696
626	2019	0	0	0		0.112017	2.70805	0.028675	0	0.5737	0.09	1.15209	0.582253	0.049537	23	22.65	0.3626
626	2020	0	0	0		0.162545	2.63906	0.008203	0	0.5737	0.23	1.62705	0.573951	-0.049657	24	22.61	0.261855
626	2021	0	0	0.0732791		0.0447115	2.63906	0.037205	0	0.4727	0.07	2.22645	0.593719	0.116053	25	22.76	0.18248
626	2022	0	0	0		0.219279	0	0.022166	0	0.4797	0.13	1.18743	0.579445	-0.110362	26	22.78	0.354171
627	2013	0	0	0			2.3979	-0.04657	0	0.0421	0	1.97831	0.334133	0.063221	17	21.49	0.336584
627	2014	0	0	0			2.3979	0.039894	0	0.0479	0	0	0.293458	-0.056222	18	21.47	0
627	2015	0	0	0			2.77259	0.103992	0	0.1069	0						0.117427
627	2016	1	0.0111976	0		0.387503	2.70805		0	0.7773	0.67						0.167537
627	2017	1	0.379025	0	-0.906237	0.369198	2.83321		0	0.9508	0.5						0.185542
627	2018	0	0	0	0.444571	0.248962	2.77259		0	0.9332	0						0.145369
627	2019	0	0	0	0.182093	0.137873	2.3979		0	0.7083	0						0.167051
627	2020	0	0	0		0.160018	2.48491		0	0.6151	0						0.150451
627	2021	0	0	0		0.23842	2.56495		0	0.6012	0						0.153307
627	2022	0	0	0		0.302735	0		0	0.5768	0						0.127639
628	2013	0	0	0			2.77259	0.0055	1	0.1857	0	1.31707	0.940926	0.047098	17	21.93	0.044852
628	2014	0	0	0			2.77259	-0.010816	1	0.2766	0	1.40783	0.959318	0.04504	18	22.03	0.028897
628	2015	1	0.0108733	0			2.83321	0.012388	1	0.1383	0	1.71839	0.827119	-0.0273	19	22.1	0.100607
628	2016	0	0	0			2.83321	0.009673	1	0.1051	0	1.64399	0.792944	0.01612	20	21.97	0.125948
628	2017	0	0	0			2.89037	0.009751	1	0.0758	0	1.36872	0.738966	0.032434	21	21.82	0.190713
628	2018	0	0	0		0.0521593	2.83321	0.022827	1	0.0678	0	1.37727	0.752415	-0.051659	22	21.98	0.179765
628	2019	0	0	0		0.0839592	2.83321	0.018103	1	0.0945	0.36	1.20205	0.812086	-0.06908	23	22.5	0.156328
628	2020	0	0	0		0.115609	2.83321	0.032068	1	0.1156	0.5	1.08233	0.797314	0.027252	24	22.84	0.187269
628	2021	0	0	0.102928		0.113529	2.83321	0.015988	1	0.1275	0.47	1.11343	0.846278	0.055031	25	23.11	0.138061
628	2022	0	0	0.082669		0.0303508	0	0.014028	1	0.1156	0.43	1.07795	0.855545	0.012898	26	23.34	0.134008
629	2013	1	0.046065	0	-1.97547	0.424366	2.94444	0.015723	1	0.9158	0.3	1.05082	0.577386	0.010546	17	24.3	0.402174
629	2014	1	0.0550522	0.0122308	-0.188379	0.0299423	3.17805	-0.114082	1	0.9158	0.25	1.19795	0.767554	0.046757	18	24.68	0.194037
629	2015	1	0.111061	0	1.12471	0.24337	3.09104	-0.043249	1	0.6963	0	1.21571	0.825853	0.000564	19	24.75	0.143247
629	2016	1	0.0375327	0	-0.139261	0.364272	3.09104		1	0.6963	0.86						0.189743
629	2017	1	0.352218	0	0.152952	0.420904	3.13549		1	0.6963	0.89						0
629	2018	1	0.0190115	0	1.08465	0.273754	2.99573	0.266576	1	0.6963	1						0.410129
629	2020	1	0.589972	0	-0.350593	0.0645402	2.77259	0.020834	1	0.6963	1	1.65968	0.158988	0.04628	24	23.18	0.50673
629	2021	1	0.0166271	0	-0.103215	0.105006	2.99573	0.142554	1	0.9898	1	3.49434	0.221951	0.135642	25	23.05	0.22266
629	2022	1	0.0352672	0.122168		0.108047	3.04452	0.114449	1	0.9902	0.5	3.6373	0.23146	0.191947	26	23.2	0.211294
630	2013	1	0.0743515	0	-0.803248	0.0158658	3.04452	0.01384	1	0.0475	0	1.05756	0.699186	0.014898	17	24.41	0.284442
630	2014	1	0.292885	0	-1.55081	0.0520435	2.83321	0.007188	1	0.4326	0	1.2207	0.666115	0.053165	18	24.57	0.273519
630	2015	1	0.0146132	0.138804	0.160193	0.314373	2.83321	-0.016524	1	0.1353	0	1.44376	0.66883	0.103871	19	24.51	0.22938
630	2017	1	0.255042	0	-0.329986	0.284658	2.89037	0.015508	1	0.2409	0	1.23112	0.611346	-0.017297	21	24.59	0.31569
630	2018	1	0.548411	0	0.625566	0.24459	2.83321	0.020858	1	0.2414	0	1.02424	0.585336	0.11828	22	24.57	0.404852
630	2019	0	0	0	0.0618939	0.240141	3.09104	0.021228	1	0.2606	0	1.08564	0.582374	0.086472	23	24.59	0.384682
630	2020	0	0	0	-0.360238	0.230732	2.48491	0.018417	1	0.2926	0	1.1225	0.604078	0.045013	24	24.68	0.352713
630	2021	0	0	0	-0.759896	0.232253	2.99573	0.068261	1	0.1314	0	1.26029	0.539755	0.065405	25	24.65	0.365191
630	2022	0	0	0.0953404		0.120918	2.19722	0.051765	1	0.1634	0	1.04652	0.511933	0.124787	26	24.84	0.466371
631	2013	0	0	0			2.94444	0.047337	0	0.0801	0	1.12448	0.766583	-0.086086	17	23.28	0.207578
631	2014	1	0.0979222	0			2.94444	0.048891	0	0.0748	0	1.2549	0.704834	-0.028321	18	23.2	0.235211
631	2015	1	0.0221289	0			2.94444	0.027488	0	0.1066	0.75	1.9046	0.68359	0.265844	19	23.2	0.16613
631	2016	0	0	0			2.94444	0.021704	0	0.2733	0.75	1.33763	0.662786	0.277891	20	23.54	0.252098
631	2017	0	0	0			2.89037	0.055338	0	0.2449	0.7	1.3193	0.553553	0.118534	21	23.34	0.338397
631	2018	0	0	0		0.346886	2.83321	0.087472	0	0.242	0.67	1.05912	0.487119	0.106392	22	23.26	0.484253
631	2019	0	0	0		0.336388	2.83321	0.077314	0	0.2615	0.63	1.10732	0.215948	0.02859	23	22.85	0.708064
631	2020	0	0	0		0.340823	2.83321	0.033942	0	0.3098	0.75	1.14092	0.14803	-0.216303	24	22.73	0.74674
631	2021	0	0	0		0.287953	2.63906	0.011175	0	0.1702	0.33	1.262	0.306703	0.190618	25	22.93	0.549365
631	2022	0	0	0		0.246547	0	0.018577	0	0.1105	0.33	1.22983	0.32467	0.049748	26	22.94	0.549126
633	2013	0	0	0			2.63906	0.018734	0	0.405	0	6.85785	0.231722	-0.105518	17	19.5	0.112029
633	2014	0	0	0			2.56495	-0.112089	0	0.3587	0	0	0.232329	-0.135176	18	19.37	0
633	2015	0	0	0			2.56495	-0.192121	0	2.0688	0.33						0.032413
633	2016	0	0	0			2.63906		0	1.118	0.5						0.033952
633	2017	0	0	0			2.56495	-0.025262	0	1.112	0.25	4.73987	0.837472	-0.508581	21	20.71	0.03429
633	2018	0	0	0		0.0890563	2.70805	0.001245	0	0.96	0.57	2.53474	0.845045	-0.165854	22	20.77	0.061133
633	2019	0	0	0		0.095367	2.56495	-0.010268	0	0.9255	0.57	2.26931	0.84009	-0.070311	23	20.83	0.070466
633	2020	0	0	0.0878313		0.111265	2.48491	0.030434	0	0.7925	0.71	8.71915	0.299658	-0.006758	24	19.28	0.080322
633	2021	0	0	0		0.0802334	2.48491	0.014018	0	0.7385	0.4	9.8506	0.295021	-0.004586	25	19.29	0.071567
633	2022	0	0	0		0.0953431	0	0.022952	0	0.7145	0.6	12.4729	0.32301	-0.021471	26	19.36	0.054277
635	2013	1	0.0104978	0	-0.360073	0.10472	2.83321	0.021683	1	0.1165	0	1.02973	0.227402	0.074057	17	21.99	0.750293
635	2014	0	0	0.00019391	-1.2839	0.231567	2.89037	0.016885	1	0.0993	0.17	1.19366	0.106284	0.136556	18	21.85	0.748721
635	2015	0	0	0	-0.56173	0.0760563	2.94444	0.00945	1	0.046	0	1.5422	0.111514	0.037949	19	21.87	0.576115
635	2016	0	0	0	-1.35034	0.0731023	2.94444	0.03297	1	0.0457	0	2.9266	0.130624	0.063618	20	21.93	0.29706
635	2017	0	0	0	-1.821	0.194977	2.94444	0.027093	1	0.1428	0	1.41182	0.13317	0.110775	21	21.96	0.613982
635	2018	0	0	0	-1.51243	0.0215436	2.94444	0.008561	1	0.142	0	0.978109	0.156592	0.055438	22	21.87	0.862284
635	2019	0	0	0	-1.91537	0.210764	2.94444	0.016488	1	0.0732	0	0.906574	0.137681	-0.025822	23	21.85	0.951185
635	2020	0	0	0	-1.83526	0.278618	2.83321	0.022203	1	0.0788	0	0.8907	0.139316	0.028475	24	21.87	0.966301
635	2021	0	0	0	-0.893357	0.201743	3.04452	0.001405	1	0.057	0	1.30161	0.130256	0.047045	25	21.84	0.668208
635	2022	0	0	0	0.108929	0.28206	2.3979	-0.142371	1	0.0455	0	1.13435	0.169237	-0.052877	26	21.73	0.732369
636	2013	0	0	0			2.48491	0.022962	1	0.4838	0.27	1.36987	0.402173	0.029957	17	22.08	0.436412
636	2014	1	0.0744236	0			2.77259	0.018711	1	0.4543	0.29	1.55358	0.258933	0.020974	18	22.35	0.477005
636	2015	1	0.0119719	0			2.63906	0.009833	1	0.5112	0.25	1.69099	0.273827	0.003262	19	22.61	0.429436
636	2016	1	0.00975549	0			2.56495	0.014063	1	0.4898	0.2	1.57638	0.319639	0.032951	20	22.62	0.431597
636	2017	0	0	0			2.70805	0.041404	1	0.3759	0.25	1.86829	0.276182	0.061101	21	22.57	0.387423
636	2018	1	0.00434975	0		0.0140795	2.70805	0.14607	1	0.3195	0.25	1.56741	0.215138	0.230968	22	22.68	0.500739
636	2019	0	0	0	1.37744	0.126176	2.83321	0.049736	1	0.1792	0.25	2.09847	0.194626	0.112005	23	22.67	0.383791
636	2021	0	0	0.326838	1.01436	0.143578	2.83321	0.087822	1	0.1795	0.33	2.80997	0.346079	0.071814	25	23.11	0.232715
636	2022	0	0	0		0.0851895	2.19722	0.021462	1	0.5658	0.36	1.30336	0.240622	0.047583	26	23.48	0.582631
637	2013	0	0	0			2.83321	0.068937	0	0.7278	0	2.0679	0.169992	0.047881	17	20.76	0.401377
637	2014	1	0.039639	0			2.94444	0.09276	0	0.6268	0	2.39594	0.261497	0.220428	18	20.92	0.308231
637	2015	1	0.0796587	0			2.94444	0.106357	0	0.5695	0	2.86207	0.256789	0.147978	19	20.96	0.259676
637	2016	0	0	0			2.70805	0.057496	0	0.5827	0	2.69477	0.26409	0.242354	20	20.97	0.273088
637	2017	0	0	0			2.56495	0.097427	0	0.5664	0	2.23243	0.181275	0.104657	21	20.91	0.366742
637	2018	1	0.109874	0		0.17129	2.99573	0.032495	0	0.5624	0	1.57	0.236019	0.110819	22	20.94	0.486613
637	2019	0	0	0.00149824		0.0736317	2.70805	0.075263	0	0.6075	0	1.60748	0.312399	-0.035588	23	21.13	0.427751
637	2020	0	0	0		0.117586	2.3979	-0.000197	0	0.6123	0	1.4263	0.487123	0.046127	24	21.38	0.359586
637	2021	0	0	0.482031		0.0751339	3.04452	0.028785	0	0.5894	0	1.32991	0.596505	0.031865	25	21.78	0.3034
637	2022	0	0	0.0274913		0.195353	0	-0.0435	0	0.5791	0	1.42935	0.643436	0.150804	26	21.79	0.249459
638	2013	0	0	0			2.94444	-0.011261	0	0.0457	0	1.8317	0.729228	-0.192036	17	20.9	0.147826
638	2014	0	0	0			2.94444	0.001415	0	0.0593	0	1.65735	0.864367	-0.225764	18	21.64	0.081837
638	2015	0	0	0			2.94444	-0.015067	0	0.1489	0	4.60215	0.87757	-0.287277	19	21.65	0.026603
638	2016	0	0	0			2.89037	0.009188	0	0.1855	0	3.87593	0.794594	0.280025	20	21.12	0.052995
638	2017	0	0	0			2.89037	0.021504	0	0.2011	0	0	0.635905	0.056496	21	20.64	0
638	2018	0	0	0		0.37255	2.89037	-0.193616	0	0.1725	0						0.085884
638	2019	0	0	0		0.311467	2.83321	0.030564	0	0.1656	0	3.4671	0.573844	0.005869	23	20.09	0.122914
638	2020	0	0	0.0878313		0.462636	2.83321	-0.040218	0	0.0976	0	4.38155	0.668138	-0.003293	24	20.04	0.075741
638	2021	0	0	0		0.303737	2.48491		1	0.0735	0						0.131943
638	2022	0	0	0.0470373		0.159743	0	0.013695	1	0.0324	0	4.44463	0.597619	-0.023804	26	20.16	0.090532
639	2013	1	0.044261	0.00202054			2.94444	0.125978	0	0.3503	0.45	1.71311	0.193606	0.227881	17	21.09	0.470721
639	2014	0	0	0			2.94444	0.063182	0	0.3684	0.27	1.98492	0.344343	0.136643	18	21.34	0.330319
639	2015	0	0	0			2.94444	0.083949	0	0.3864	0.27	3.87691	0.219564	0.073334	19	21.28	0.201304
639	2016	0	0	0			2.89037	0.015438	0	0.8566	0.13	1.8442	0.695448	-0.084883	20	22.84	0.16514
639	2017	1	0.106665	0			2.89037	0.051379	0	0.8577	0	1.63073	0.64059	0.046742	21	22.77	0.220398
639	2018	0	0	0		0.0319509	2.94444	0.051762	0	1.0535	0	0.99441	0.51104	0.154797	22	23.05	0.491709
639	2019	1	0.0340865	0		0.0632042	2.89037	-0.118306	0	1.1061	0	1.09667	0.496239	0.038248	23	22.82	0.459357
639	2020	1	0.598263	0		0.0128221	2.89037	0.043984	0	1.1061	0.5	1.41683	0.444163	0.086319	24	22.77	0.39231
639	2021	1	0.945572	0		0.118543	2.89037	0.029098	0	1.1061	0.4	1.133	0.422144	-0.022847	25	22.77	0.510024
639	2022	1	0.0139596	0		0.0147757	1.09861	-0.10555	0	1.1771	0.25	1.16487	0.446345	0.00762	26	22.68	0.475294
650	2013	0	0	0.0016632	-0.23051	0.107035	2.56495	0.092756	0	0.1486	0	2.46852	0.167416	0.101847	17	21.57	0.33728
650	2014	0	0	0	-0.276961	0.19003	2.56495	0.124698	0	0.8363	0	3.11177	0.167517	0.156856	18	21.68	0.267527
650	2015	0	0	0	-0.297347	0.426212	2.56495	0.138007	0	0.3666	0	4.32211	0.175971	0.167404	19	21.87	0.190654
650	2016	0	0	0	-0.241507	0.280525	2.56495	0.111463	0	0.3944	0	2.42935	0.170875	0.165411	20	22.08	0.341295
650	2017	0	0	0	-0.0679547	0.224548	2.77259	0.105858	0	0.3552	0	1.71471	0.166758	0.128815	21	22.15	0.485937
650	2018	1	0.00070009	0	-0.369876	0.083076	2.83321	0.126517	0	0.5896	0.22	1.5928	0.151987	0.136645	22	22.25	0.532403
650	2019	1	0.444234	0	-0.17308	0.0653799	2.83321	0.124247	0	0.2962	0	1.66442	0.126889	0.150319	23	22.33	0.524572
650	2020	0	0	0	-0.421247	0.0958844	2.83321	0.104306	0	0.4303	0	1.39171	0.110156	0.174771	24	22.56	0.639389
650	2021	0	0	0	0.76344	0.123613	2.83321	0.115791	0	0.5245	0	1.98812	0.142011	0.122112	25	22.66	0.431559
650	2022	0	0	0		0.186	1.60944	0.093238	0	0.3391	0	1.28191	0.158531	0.183845	26	22.76	0.656415
651	2013	0	0	0.0540929	-0.242867	0.0510829	2.89037	0.081792	1	0.8573	0.5	1.4661	0.734734	0.120575	17	25.62	0.180934
651	2014	0	0	0.691159	-0.723594	0.136907	3.04452	0.09123	1	0.8904	0.38	1.42275	0.711123	0.141634	18	25.77	0.20304
651	2015	0	0	0.533359	-2.3272	0.404607	2.99573	0.07807	1	0.7964	2	1.52729	0.699646	0.284056	19	25.81	0.196658
651	2016	0	0	0.250081	-2.21163	0.383138	3.13549	0.085127	1	0.9599	2	1.50713	0.698834	0.091899	20	25.93	0.199828
651	2017	0	0	0.961192	-2.20353	0.155772	2.63906	0.104707	1	1.2684	2	1.90501	0.689094	0.089698	21	26.09	0.163204
651	2018	1	0.780331	0.0306985	-2.23562	0.254151	2.77259	0.104998	1	1.2069	0.67	1.48192	0.630963	0.125313	22	26.25	0.249027
651	2019	0	0	0.00056494	-3.00158	0.277913	2.83321	0.087737	1	1.5467	0.8	1.9906	0.604033	0.111079	23	26.37	0.198918
651	2020	0	0	0.0427416	-2.76905	0.324328	2.77259	0.079792	0	1.5727	0.8	1.90892	0.5814	0.067988	24	26.36	0.219286
651	2022	0	0	0.0149437		0.189949	2.07944		0	1.5381	1	1.22413	0.713045	0.089701	26	26.6	0.234415
652	2013	0	0	0	-1.32611	0.119504	2.70805	0.020301	1	0.0873	0.22	1.19034	0.849184	0.056238	17	23.71	0.1267
652	2014	0	0	0	-1.85177	0.0850076	2.48491	0.025687	1	0.153	0	1.30957	0.852878	-0.047549	18	23.88	0.112343
652	2015	0	0	0	-1.11716	0.340286	2.77259	0.011107	1	0.1617	0	1.23015	0.86348	-0.023253	19	24.08	0.110978
652	2016	1	0.0230459	0	-1.82569	0.119517	2.77259	0.013341	1	0.1443	0	1.11802	0.864875	-0.037058	20	24.19	0.120861
652	2017	0	0	0	-0.781619	0.190696	2.70805	0.01663	1	0.1367	0	1.05063	0.852533	0.02435	21	24.21	0.140361
652	2018	0	0	0	-0.4503	0.139225	2.89037	0.012982	1	0.1371	0.29	0.979319	0.850991	0.040849	22	24.27	0.152156
652	2019	0	0	0	-0.631638	0.177783	2.3979	0.009686	1	0.1343	0.75	0.987533	0.82546	0.036842	23	24.26	0.176743
652	2020	1	0.0852364	0	0.264242	0.112495	2.48491	0.002464	1	0.1264	0.75	1.04433	0.82049	0.008878	24	24.24	0.171891
652	2021	0	0	0	-0.703523	0.130394	2.89037	0.004243	1	0.1416	0.5	0.998651	0.827947	-0.027427	25	24.34	0.172285
652	2022	0	0	0		0.120166	1.79176	0.004298	1	0.1361	0.18	0.984263	0.835785	0.005952	26	24.41	0.166841
655	2013	0	0	0	-0.200453	0.411816	2.83321	0.073408	1	0.0334	0	1.28302	0.155839	0.030262	17	22	0.657949
655	2014	0	0	0	0.651227	0.0399113	2.99573	0.058642	1	0.0378	0	1.5824	0.129441	0.068153	18	22.02	0.550153
655	2015	0	0	0	0.180833	0.25606	2.89037	0.00153	1	0.044	0	1.75914	0.068619	0.009656	19	21.96	0.529451
655	2016	0	0	0	0.582192	0.445229	3.09104	-0.189673	1	0.0395	0	2.00321	0.125634	-0.027947	20	21.82	0.436482
655	2017	0	0	0	1.38972	0.0333001	2.89037	-0.120466	1	0.0399	0	1.8881	0.13236	0.040354	21	21.7	0.459531
655	2018	0	0	0	1.65389	0.0744315	2.99573		1	0.0353	0						1.03998
655	2019	0	0	0	-0.0909495	0.038236	2.89037	0.062601	1	0.0437	0.5	1.24289	0.103187	0.15862	23	21.78	0.721553
655	2020	0	0	0.0661048	1.7771	0.142256	2.83321	0.074807	1	0.0562	0.5	1.57058	0.090695	0.04264	24	21.86	0.578961
655	2021	0	0	0	1.10886	0.163191	2.89037	0.041847	1	0.0656	0	1.59461	0.137763	0.135146	25	21.94	0.540718
655	2022	0	0	0		0.139517	2.94444	0.058824	1	0.0567	0	1.23774	0.120945	0.083651	26	21.98	0.710212
656	2013	1	1	0		0.512505	2.48491	0.015166	0	1.6948	0	0.99673	0.840893	-0.086859	17	24.86	0.159629
656	2014	1	0.20122	0		0.519811	2.56495	0.010516	0	1.5905	0	1.06661	0.839565	-0.134382	18	25.13	0.150416
656	2015	1	0.00953226	0		0.235881	2.63906	0.012911	0	0.9156	0	1.06627	0.83948	0.005024	19	25.28	0.150544
656	2016	1	0.021761	0		0.247325	2.56495	0.016388	0	1.6629	0	1.03441	0.793754	0.065347	20	25.42	0.199386
656	2017	1	0.0243704	0		0.330072	2.70805	0.014523	0	1.9353	0	1.02524	0.857869	-0.077671	21	25.78	0.138632
656	2018	0	0	0		0.189531	2.70805	0.017428	0	2.2042	0	0.979941	0.836295	0.008446	22	26.16	0.167056
656	2020	1	0.00550224	0	-0.95975	0.136888	2.63906	0.02546	0	2.1451	0.42	0.907586	0.807171	0.045111	24	26.67	0.212464
656	2021	1	0.139233	0	-0.986343	0.188817	2.63906	0.01801	0	2.6534	0.36	0.855871	0.790683	0.037266	25	26.64	0.244566
657	2013	1	0.07763	0			2.70805	0.02113	1	0.0323	0						0.381394
657	2014	1	0.0301568	0			2.83321	0.005979	1	0.1454	0						0.419986
657	2015	1	0.00661936	0			2.70805	-0.077324	1	0.05	0	0	0.49342	0.073435	19	22.64	0
657	2016	1	0.00198675	0			2.77259	0.00802	1	0.0464	0						0.395441
657	2017	0	0	0			2.70805	0.025174	1	0.0502	0	1.22514	0.49195	0.079745	21	22.7	0.414685
657	2018	0	0	0		0.226698	2.70805	0.02733	1	0.0566	0	1.06289	0.492383	0.054188	22	22.73	0.477582
657	2019	0	0	0		0.0667414	2.83321	0.027237	1	0.0771	0	1.25942	0.471075	0.081273	23	22.71	0.419975
657	2020	0	0	0		0.0584618	2.83321	0.032216	1	0.172	0	1.21539	0.463029	-0.021932	24	22.94	0.44181
657	2021	0	0	0		0.045837	2.48491	0.065041	1	0.0963	0	2.0457	0.426148	0.096517	25	23.01	0.280516
657	2022	0	0	0.00036247		0.0292832	0	0.056564	1	0.1279	0	1.8234	0.475811	0.078026	26	23.18	0.287478
661	2013	0	0	0		0.323228	2.3979	0.15011	1	0.431	0	5.48232	0.39257	0.215427	17	21.75	0.110798
661	2014	0	0	0		0.0124938	2.70805	0.141091	1	0.4565	0	3.96695	0.350592	0.099574	18	21.87	0.163705
661	2015	0	0	0		0.0229521	2.48491	0.141134	1	0.3586	0.1	4.50633	0.361767	0.244756	19	22.06	0.14163
661	2016	0	0	0		0.12445	2.63906	0.109119	1	0.2777	0.09	3.34867	0.282593	0.080743	20	22.55	0.214236
661	2017	0	0	0		0.0362559	2.56495	0.126181	1	0.3533	0	4.52509	0.29261	0.061479	21	22.72	0.156326
661	2018	1	0.0160664	0.0721289		0.160336	2.77259	0.155403	1	0.3256	0	3.48902	0.327952	0.120258	22	22.97	0.192618
661	2019	0	0	0.00313958		0.136499	2.3979	0.184665	1	1.0441	0.09	6.39154	0.307654	0.205531	23	23.27	0.108322
661	2020	0	0	0	0.010277	0.187958	2.48491	0.196363	1	0.933	0.08	9.82359	0.268417	0.087333	24	23.55	0.074472
661	2021	0	0	0	0.678682	0.18604	2.56495	0.173099	1	0.792	0	4.8688	0.234456	0.197726	25	23.84	0.157235
661	2022	0	0	0	-0.378471	0.0992841	2.3979	0.161941	1	0.816	0	2.77692	0.200591	0.12553	26	23.98	0.287876
662	2013	0	0	0			2.94444	-0.070219	0	1.7223	0.67	2.14558	0.329539	-0.276912	17	20.6	0.312485
662	2014	0	0	0			2.94444	0.007525	0	0.7383	0.6	0	0.307856	0.009117	18	20.54	0
662	2015	1	0.0114171	0			2.94444	-0.004306	0	0.9148	0						0.076456
662	2016	1	0.0926847	0			2.48491	0.056818	0	2.4857	0	1.76389	0.132475	0.937858	20	22.48	0.491082
662	2017	1	0.464148	0			2.3979	0.080714	0	2.4857	0	1.33374	0.217147	0.108973	21	22.69	0.586959
662	2018	0	0	0			2.83321	0.021233	0	2.4857	0.75	1.05281	0.203513	-0.098952	22	22.68	0.756536
662	2019	0	0	0			2.3979	-1.57536	0	2.0317	0	2.61409	0.791515	-0.029667	23	21.89	0.079754
662	2020	0	0	0
662	2021	0	0	0
662	2022	0	0	0
663	2013	0	0	0	-0.44113	0.203741	2.3979	0.010168	1	0.4125	0	2.19902	0.733792	0.032679	17	21.03	0.121057
663	2014	0	0	0	-0.436044	0.166132	2.3979	-0.013155	1	0.4209	0	2.44915	0.741733	0.046075	18	21.04	0.105452
663	2015	1	0.0435509	0	-0.44692	0.356463	2.3979	0.011922	1	1.5759	0	1.46287	0.486907	0.038505	19	22.11	0.350745
663	2016	1	0.0296226	0	-1.45608	0.0386738	2.63906	0.029861	1	1.5759	0.53	1.46011	0.500101	0.05757	20	22.19	0.342371
663	2017	0	0	0	0.0999203	0.0104329	2.3979	0.017121	1	1.5759	0.58	1.54321	0.46751	0.017066	21	22.15	0.345053
[truncated: 35,261 more rows]
